# Supplementary material for: Aryl hydrocarbon receptor restrains tonic cytokine responses by inhibiting microbiota sensing in monocytes
Source: J Clin Invest. 2025 Oct 2;135(23):e189937. doi: 10.1172/JCI189937 (PMC12646677; doi:10.1172/JCI189937)
Supplement: Supplemental table 1 [file jci-135-189937-s024.xlsx]

## Sheet: Table S1
gene	symbol	log2FoldChange	padj
ENSMUSG00000032087	Dscaml1	5.64833514118971	0.000456118725051129
ENSMUSG00000094102	NA	5.05939451787028	0.0243045667432487
ENSMUSG00000087642	NA	5.040429438815	0.00358603769458199
ENSMUSG00000028037	Ifi44	3.8032288680996	8.67659418638488e-14
ENSMUSG00000022501	Prm1	3.77061488536062	0.000896677847106851
ENSMUSG00000079227	Ccr5	3.66124966218111	1.02923896671705e-238
ENSMUSG00000041782	Lad1	3.59362043489827	0.0127751735436361
ENSMUSG00000085977	NA	3.51944743845888	4.6853229637554e-07
ENSMUSG00000048806	Ifnb1	3.51744168526346	0.0111307779574344
ENSMUSG00000073555	Gm4951	3.50462849656057	2.07542168557949e-05
ENSMUSG00000055110	A630012P03Rik	3.42821251769544	5.2921228094167e-10
ENSMUSG00000054072	Iigp1	3.41060955614803	2.52221806220657e-08
ENSMUSG00000090186	NA	3.37018743704393	0.00931584726782001
ENSMUSG00000048458	Inka2	3.2072179947794	6.82249062264948e-06
ENSMUSG00000104713	Gbp6	3.18946523616691	6.7952649377726e-09
ENSMUSG00000046971	Pla2g4f	3.16816949814077	0.00456033153651345
ENSMUSG00000031327	Chic1	3.14082054708208	9.05481943373753e-10
ENSMUSG00000052485	Tmem171	3.12199674912344	0.0197011823107495
ENSMUSG00000066677	Ifi208	3.04518433495591	2.65447346282945e-13
ENSMUSG00000085135	NA	3.03133933142541	0.000161788720170328
ENSMUSG00000068606	Gm4841	3.00918818267111	0.0108555688470469
ENSMUSG00000024798	Htr7	2.99507821678229	0.0335445830942382
ENSMUSG00000038580	Sct	2.97234865228388	0.00803195161242311
ENSMUSG00000031779	Ccl22	2.96087808979261	2.22365775790988e-07
ENSMUSG00000095416	NA	2.8583537495017	0.0119085745835339
ENSMUSG00000078921	Tgtp2	2.82570866541874	4.08271697252327e-19
ENSMUSG00000062488	Ifit3b	2.79478990450724	5.21573032787993e-12
ENSMUSG00000038156	Spon1	2.78951365950457	4.12083707658427e-09
ENSMUSG00000074896	Ifit3	2.77912272985598	1.6544498865167e-11
ENSMUSG00000102813	NA	2.76827532290571	2.65801460102988e-11
ENSMUSG00000054203	Ifi205	2.70933070377586	7.33928586086364e-10
ENSMUSG00000103105	NA	2.68131374614424	1.46659750191771e-05
ENSMUSG00000109729	NA	2.6712455429037	8.15271341797382e-09
ENSMUSG00000091971	Hspa1a	2.66432017089519	4.42210440060133e-14
ENSMUSG00000090942	F830016B08Rik	2.65293217459929	0.0225902017521941
ENSMUSG00000035352	Ccl12	2.63740333680853	0.00215381010401705
ENSMUSG00000070421	Olfr658	2.63418869258292	0.00890539559444915
ENSMUSG00000041827	Oasl1	2.62215791996501	6.3810717339965e-11
ENSMUSG00000079339	Ifit1bl1	2.61785418984675	2.1513938069261e-07
ENSMUSG00000076614	NA	2.61568637337383	0.011876138357174
ENSMUSG00000079457	Gm7609	2.61104558191856	4.29944019070496e-10
ENSMUSG00000073491	Ifi213	2.60308889299427	1.47069014360321e-10
ENSMUSG00000079455	NA	2.58392200959858	0.00343669036722643
ENSMUSG00000022548	Apod	2.58156910685125	1.8334644079439e-07
ENSMUSG00000105096	Gbp10	2.5803716883204	0.00221012918328639
ENSMUSG00000086213	A330040F15Rik	2.56682633922973	6.80779677926219e-24
ENSMUSG00000111118	NA	2.55031275367336	1.40239587040801e-08
ENSMUSG00000087477	NA	2.54689170126334	2.4724387148032e-10
ENSMUSG00000050122	Vwa3b	2.53503003981874	0.000612837252008512
ENSMUSG00000045932	Ifit2	2.53010433324795	2.48111676716984e-09
ENSMUSG00000114761	NA	2.51632212751279	5.51110170209319e-15
ENSMUSG00000035852	Misp	2.50906796206658	3.53827172164224e-07
ENSMUSG00000068245	Phf11d	2.49625109814446	4.18445072107645e-10
ENSMUSG00000037849	Ifi206	2.4927173039401	3.24793703417556e-10
ENSMUSG00000034459	Ifit1	2.47744208299653	1.12538544865065e-10
ENSMUSG00000066861	Oas1g	2.44923452775489	3.44361891833604e-11
ENSMUSG00000081169	NA	2.37755050299093	1.39692876502294e-16
ENSMUSG00000035692	Isg15	2.37104187148756	1.34303810424968e-16
ENSMUSG00000021758	Ddx4	2.36746859360661	3.74185886906902e-08
ENSMUSG00000020641	Rsad2	2.35089986013356	9.18201547511438e-15
ENSMUSG00000075602	Ly6a	2.32805518998657	2.17856791252847e-12
ENSMUSG00000079363	Gbp4	2.30452417269938	1.39376908182864e-07
ENSMUSG00000034730	Adgrb1	2.29607859118762	0.000115711104256367
ENSMUSG00000068246	Apol9b	2.27721225468622	0.000281386498240877
ENSMUSG00000078616	Trim30c	2.26015854467942	1.72391212434309e-09
ENSMUSG00000090877	Hspa1b	2.25317708463761	5.32620242895882e-11
ENSMUSG00000029581	Fscn1	2.23624563517136	0.0187904500328228
ENSMUSG00000090231	Cfb	2.23260477673909	0.00211216644652908
ENSMUSG00000078922	Tgtp1	2.23117907844538	1.03598804470415e-05
ENSMUSG00000070501	Ifi214	2.23074591559146	8.80708353423241e-08
ENSMUSG00000090222	NA	2.22751495445136	1.27935788579877e-11
ENSMUSG00000034855	Cxcl10	2.16618483334337	6.67440300369971e-06
ENSMUSG00000041481	Serpina3g	2.16151776910203	1.05794488884073e-07
ENSMUSG00000044703	Phf11a	2.13835962915902	1.3795742355281e-07
ENSMUSG00000066363	Serpina3f	2.13792364946198	7.10061299870164e-12
ENSMUSG00000036832	Lpar3	2.12885545330818	0.0188270976689961
ENSMUSG00000028773	Fabp3	2.12460834055873	5.00956339663046e-05
ENSMUSG00000025938	Slco5a1	2.12200176286018	0.0109184096692931
ENSMUSG00000096802	NA	2.11991061400696	0.00187144723832169
ENSMUSG00000012350	Ehf	2.11034747693548	6.2674929778236e-06
ENSMUSG00000089898	NA	2.10913609469258	6.53676923185755e-06
ENSMUSG00000029561	Oasl2	2.10222959621572	2.46128807937665e-12
ENSMUSG00000028341	Nr4a3	2.07625757645578	0.00194071792110942
ENSMUSG00000000204	Slfn4	2.05944500241251	2.28846565168579e-06
ENSMUSG00000048852	Gm12185	2.04796727917252	5.61119432779217e-15
ENSMUSG00000099775	NA	2.04235473981679	2.57638667459007e-06
ENSMUSG00000025498	Irf7	2.03534057897406	2.99742479518774e-10
ENSMUSG00000044309	Apol7c	2.03166092343861	9.53479139326025e-05
ENSMUSG00000033355	Rtp4	2.03102941812268	2.02203244456086e-12
ENSMUSG00000025165	Sectm1a	2.02704200592424	0.00408531656801231
ENSMUSG00000030107	Usp18	1.97253843793887	3.76625445252632e-23
ENSMUSG00000060550	H2-Q7	1.96211297301761	1.29726393671899e-06
ENSMUSG00000032690	Oas2	1.94639018939726	6.3810717339965e-11
ENSMUSG00000029392	Rilpl1	1.94432693802579	5.08146854650084e-15
ENSMUSG00000073409	H2-Q6	1.94105917402907	1.0993228548215e-06
ENSMUSG00000032661	Oas3	1.93764565434142	1.09544865691880e-11
ENSMUSG00000091649	Phf11b	1.93518356554957	6.11380136268536e-11
ENSMUSG00000078349	AW011738	1.933769629292	5.27523919276036e-18
ENSMUSG00000035042	Ccl5	1.93060741362256	6.46104978081513e-07
ENSMUSG00000078486	Perm1	1.91106903181341	0.00133389439255143
ENSMUSG00000003352	Cacnb3	1.90749766326176	0.000428780432473341
ENSMUSG00000096422	NA	1.90484285781857	0.0247998148715345
ENSMUSG00000037944	Ccr7	1.89406849319574	0.00248687066130639
ENSMUSG00000039304	Tnfsf10	1.88918142923072	3.18663172261447e-16
ENSMUSG00000082292	NA	1.87620853170523	5.73001109805446e-24
ENSMUSG00000029417	Cxcl9	1.86920681742837	0.000838125411668938
ENSMUSG00000022586	Ly6i	1.84920152279781	0.000969510157899815
ENSMUSG00000037921	Ddx60	1.84670706138718	2.66897605667922e-08
ENSMUSG00000027322	Siglec1	1.84622376516536	6.8206606707119e-08
ENSMUSG00000072109	NA	1.83760300206667	4.05204671497984e-13
ENSMUSG00000031639	Tlr3	1.82233875005898	5.42720714862658e-16
ENSMUSG00000009185	Ccl8	1.8143310688297	0.0097085976136962
ENSMUSG00000044338	Aplnr	1.79333615815254	4.05179056773605e-24
ENSMUSG00000028270	Gbp2	1.78722484689305	2.20540293761575e-05
ENSMUSG00000071176	Arhgef10	1.7665693637734	9.41231687464755e-23
ENSMUSG00000030149	Klrk1	1.76413538030505	5.60478154752633e-19
ENSMUSG00000067610	Klri1	1.72824329933685	0.0340878477429323
ENSMUSG00000022755	Adgrg7	1.72032054804126	3.77605908774468e-09
ENSMUSG00000073144	4930599N23Rik	1.70863756263	5.8758535915937e-06
ENSMUSG00000105504	Gbp5	1.70720557153746	4.97493673740815e-05
ENSMUSG00000090881	NA	1.70152616796738	1.20663138353429e-07
ENSMUSG00000022126	Acod1	1.69795703336446	0.00203427547522922
ENSMUSG00000078920	Ifi47	1.68871979473426	7.99665633876979e-26
ENSMUSG00000033880	Lgals3bp	1.66773363597407	1.85110694630211e-09
ENSMUSG00000057135	Scimp	1.66767039326251	6.64730036563688e-09
ENSMUSG00000029298	Gbp9	1.6634758925992	4.2323383963728e-17
ENSMUSG00000038037	Socs1	1.66338645090344	1.98704897794325e-16
ENSMUSG00000027514	Zbp1	1.64994257737558	2.88980896210474e-09
ENSMUSG00000055632	Hmcn2	1.64464050148178	0.000178786778381476
ENSMUSG00000072844	G530011O06Rik	1.6316924418113	0.0152229810295871
ENSMUSG00000053007	Creb5	1.63039789178519	0.00318532811650389
ENSMUSG00000019990	Pde7b	1.61543444021582	5.90046175863738e-14
ENSMUSG00000020108	Ddit4	1.61078289770619	0.016323135779247
ENSMUSG00000067341	H2-Eb2	1.60474631698902	0.00727322068227838
ENSMUSG00000047631	Apof	1.59590624354782	0.00183587731637326
ENSMUSG00000039699	Batf2	1.59489188902311	2.7748221138632e-08
ENSMUSG00000015947	Fcgr1	1.57713060591709	2.71815765824736e-05
ENSMUSG00000028362	Tnfsf8	1.5719490413462	5.94760785320707e-05
ENSMUSG00000029605	Oas1b	1.56744841948502	3.41902498117675e-16
ENSMUSG00000000386	Mx1	1.5642680901166	2.39330964420738e-18
ENSMUSG00000040328	Olfr56	1.55853223115103	3.50607389501333e-08
ENSMUSG00000081769	Gm12216	1.550505537138	4.53839911582526e-06
ENSMUSG00000040165	Cd209c	1.54482799860692	0.00518802179602939
ENSMUSG00000074345	Tnfaip8l3	1.53465128237566	0.0159085029380443
ENSMUSG00000038507	Parp12	1.53416417839006	9.77742181542468e-16
ENSMUSG00000030156	Cd69	1.53338445254761	7.87852990151989e-17
ENSMUSG00000025887	Casp12	1.53093876175922	0.000506492946573904
ENSMUSG00000093327	Mir5107	1.53087919597144	0.00147037981230712
ENSMUSG00000073418	C4b	1.53079649273931	0.0058725990095809
ENSMUSG00000097572	NA	1.52339936660535	7.01133939784802e-05
ENSMUSG00000056367	Actr3b	1.51907463297582	0.00326062584241084
ENSMUSG00000029798	Herc6	1.5149866981977	1.32759561075995e-17
ENSMUSG00000060586	H2-Eb1	1.51395883159281	6.60052739220289e-07
ENSMUSG00000055413	H2-Q5	1.5093234298664	1.24806733161764e-11
ENSMUSG00000069874	Irgm2	1.49455713919507	1.11741892666464e-25
ENSMUSG00000040296	Ddx58	1.48723391813003	9.14663664821386e-20
ENSMUSG00000073421	H2-Ab1	1.48416182439008	9.11113530736887e-14
ENSMUSG00000061852	NA	1.48126318071755	0.0154966290308821
ENSMUSG00000052776	Oas1a	1.47304436071415	9.21538242798505e-17
ENSMUSG00000101279	NA	1.47054845177739	0.0117111700918292
ENSMUSG00000036594	H2-Aa	1.45855101472769	7.10946989443739e-12
ENSMUSG00000040829	Zmynd15	1.44861508636715	0.0161518989302639
ENSMUSG00000046879	Irgm1	1.42590868509527	5.55507231543329e-21
ENSMUSG00000038188	Scarf1	1.42521720996475	4.29044332998625e-09
ENSMUSG00000052749	Trim30b	1.42391818606479	1.18699206798702e-15
ENSMUSG00000026896	Ifih1	1.42217968847026	1.51967678817951e-13
ENSMUSG00000058163	Gm5431	1.41720891633148	1.07793838456384e-11
ENSMUSG00000041801	Phlda3	1.40927120433689	4.73196332324246e-06
ENSMUSG00000099241	Gm18852	1.40900383996241	8.11319240610757e-06
ENSMUSG00000023341	Mx2	1.40355074929136	3.63428277653246e-16
ENSMUSG00000027318	Adam33	1.40130139741893	0.00977224421424045
ENSMUSG00000078763	Slfn1	1.38343960224979	3.52879233820394e-13
ENSMUSG00000026536	Ifi211	1.37871697176672	2.00996721637612e-19
ENSMUSG00000079017	Ifi27l2a	1.37587418508628	5.97991127562975e-11
ENSMUSG00000040253	Gbp7	1.37426493256471	0.000171581954174796
ENSMUSG00000085912	Trp53cor1	1.36682938589872	0.00614439739416287
ENSMUSG00000025279	Dnase1l3	1.3596219910382	0.00309479161861176
ENSMUSG00000024842	Cabp4	1.35011431490046	0.031811966895249
ENSMUSG00000054404	Slfn5	1.34615989923184	1.55168002875661e-15
ENSMUSG00000051969	Tlr11	1.3402101372219	1.28942708387937e-18
ENSMUSG00000053318	Slamf8	1.33837695637217	5.58909125244681e-25
ENSMUSG00000046718	Bst2	1.33238881234792	1.27929088890626e-15
ENSMUSG00000078853	Igtp	1.33189187605128	9.99940602433611e-18
ENSMUSG00000025743	Sdc3	1.32714133950408	1.32525894359062e-11
ENSMUSG00000039236	Isg20	1.32575100890366	5.15468067639722e-13
ENSMUSG00000073489	Ifi204	1.32231815388838	9.55303377545693e-16
ENSMUSG00000092277	NA	1.31486784536859	0.000898898899559132
ENSMUSG00000001700	Gramd3	1.30173039564387	1.39413460146008e-10
ENSMUSG00000024610	Cd74	1.30148895176625	5.24993269315807e-13
ENSMUSG00000074141	Il4i1	1.29968744920564	0.0025523723099162
ENSMUSG00000018920	Cxcl16	1.29967591492319	0.000171460326195614
ENSMUSG00000040033	Stat2	1.2930618556077	1.22066600079596e-17
ENSMUSG00000038179	Slamf7	1.29158857828621	4.92132405360826e-11
ENSMUSG00000022504	Ciita	1.27822834444496	2.79392493192565e-21
ENSMUSG00000096954	NA	1.27746592382434	6.02933932995092e-05
ENSMUSG00000075010	AW112010	1.27538094064718	0.00606405861487801
ENSMUSG00000040584	Abcb1a	1.26910786757579	3.49137883684427e-06
ENSMUSG00000057596	Trim30d	1.2655652121557	9.75666179779636e-19
ENSMUSG00000070327	Rnf213	1.25965439497769	9.73562971893373e-13
ENSMUSG00000029009	Mthfr	1.25918782372063	5.08146854650084e-15
ENSMUSG00000091144	Phf11c	1.25722721886556	2.24992740099832e-15
ENSMUSG00000040483	Xaf1	1.25455761786223	2.864919070685e-17
ENSMUSG00000046031	Calhm6	1.24366738072358	9.58093274085292e-08
ENSMUSG00000098934	Gm18853	1.23135548632218	2.39191999128159e-05
ENSMUSG00000082154	NA	1.22825646878772	2.10971754804242e-06
ENSMUSG00000027078	Ube2l6	1.22786675843099	2.23094300495174e-15
ENSMUSG00000039899	Fgl2	1.2177751054426	3.99409886888980e-10
ENSMUSG00000030283	St8sia1	1.21230651348466	2.03192401959465e-07
ENSMUSG00000035208	Slfn8	1.20149511940288	3.82498689879922e-15
ENSMUSG00000000791	Il12rb1	1.20132199294103	0.00176939852844934
ENSMUSG00000053835	H2-T24	1.19228514930655	2.05442539647842e-20
ENSMUSG00000094796	BC147527	1.19098036923166	3.62547885511199e-18
ENSMUSG00000039501	Znfx1	1.18931587107183	6.11670937300672e-15
ENSMUSG00000034438	Gbp8	1.18305096057295	0.000523869663408196
ENSMUSG00000056144	Trim34a	1.18194903831574	6.70460339300557e-15
ENSMUSG00000089844	A530032D15Rik	1.18074752142063	1.18342460682423e-08
ENSMUSG00000109812	NA	1.17803635910035	0.000563043595302809
ENSMUSG00000040552	C3ar1	1.17634471885775	0.00272801115335437
ENSMUSG00000085501	NA	1.16689914528432	2.42371871236554e-12
ENSMUSG00000001166	Oas1c	1.15343556478404	1.04997929041662e-07
ENSMUSG00000035929	H2-Q4	1.14979830322289	3.08816469361209e-11
ENSMUSG00000035000	Dpp4	1.14823502250279	5.88482785187406e-08
ENSMUSG00000056116	H2-T22	1.14756772274501	1.13974927199793e-11
ENSMUSG00000027296	Itpka	1.14391652012988	0.0015557763575947
ENSMUSG00000002227	Mov10	1.14371046392701	6.92731497287809e-23
ENSMUSG00000029648	Flt1	1.13768390328234	8.9667072160141e-09
ENSMUSG00000060675	Plaat3	1.13691423405723	3.23632656865631e-06
ENSMUSG00000026657	Frmd4a	1.12711574895486	7.78098122760573e-13
ENSMUSG00000017830	Dhx58	1.12672119222563	9.39818525478636e-15
ENSMUSG00000034422	Parp14	1.12520272743864	4.07703578346098e-15
ENSMUSG00000070388	Fbxo39	1.12109452267955	0.000711405396468796
ENSMUSG00000050919	Zfp366	1.1198266633558	6.15508231466368e-06
ENSMUSG00000056476	Med12l	1.1182257892754	0.00533434498025931
ENSMUSG00000074151	Nlrc5	1.11806224754439	1.91942258258868e-12
ENSMUSG00000035385	Ccl2	1.11800103273755	1.3734281456794e-13
ENSMUSG00000032066	Bco2	1.10436413797151	1.42470924234253e-06
ENSMUSG00000037997	Parp11	1.09196854593759	2.88948573833361e-21
ENSMUSG00000078606	Gm4070	1.09063819066102	1.07100810773598e-11
ENSMUSG00000043263	Ifi209	1.08772765456198	9.11113530736887e-14
ENSMUSG00000010342	Tex14	1.08394948238092	0.00301113730462563
ENSMUSG00000030921	Trim30a	1.0823686269901	2.82569719295233e-18
ENSMUSG00000027580	Helz2	1.07825068022758	1.84406134973756e-10
ENSMUSG00000033581	Igf2bp2	1.0710638004139	0.0249768902870723
ENSMUSG00000039997	Ifi203	1.0684005815933	1.39692876502294e-16
ENSMUSG00000062007	Hsh2d	1.06791279223959	2.11966767435578e-08
ENSMUSG00000026548	Slamf9	1.06709675454756	0.0202461007614146
ENSMUSG00000041936	Agrn	1.06230953321596	7.23543231384006e-19
ENSMUSG00000036986	Pml	1.06098495178402	1.61586896531898e-19
ENSMUSG00000026875	Traf1	1.05992791329691	0.0068529423631435
ENSMUSG00000078851	H2aw	1.05909266894747	1.55440247685792e-10
ENSMUSG00000107215	NA	1.05473214553107	0.000111060458851996
ENSMUSG00000060568	Fam78b	1.05449397308927	0.000152513564712621
ENSMUSG00000052477	C130026I21Rik	1.05249194692912	4.40779817441489e-06
ENSMUSG00000073490	Ifi207	1.04600664895142	2.06027401437421e-08
ENSMUSG00000019082	Slc25a22	1.04134063212468	3.97591406083763e-24
ENSMUSG00000020638	Cmpk2	1.03968738209604	1.00514742419559e-27
ENSMUSG00000096074	NA	1.03899060834684	0.00836814885593953
ENSMUSG00000029780	Nt5c3	1.02769285818571	2.82316277467556e-12
ENSMUSG00000061577	Adgrg5	1.02257498046436	2.90359676728687e-06
ENSMUSG00000097367	NA	1.02151409824302	0.0303464826007463
ENSMUSG00000026104	Stat1	1.02012077708226	7.23754054280393e-15
ENSMUSG00000097526	Gm26847	1.01846420358256	0.00865218380003752
ENSMUSG00000086782	E130102H24Rik	1.01217061834082	0.0118271383129101
ENSMUSG00000086962	Gm12248	-6.76105344898022	6.08132132622505e-09
ENSMUSG00000010064	Slc38a3	-5.61262027569215	0.00126015238778413
ENSMUSG00000022766	Serpind1	-5.22064320111304	0.0103136979899384
ENSMUSG00000044285	Gm1821	-4.72228583083034	0
ENSMUSG00000052974	Cyp2f2	-4.61006927227167	0.0204256936447676
ENSMUSG00000022445	Cyp2d26	-4.52630219939972	0.00544240978715148
ENSMUSG00000030131	Mug2	-4.36515134812101	0.00770289044553922
ENSMUSG00000110569	Gm18860	-4.34493083316329	1.30914313832138e-25
ENSMUSG00000032079	Apoa5	-4.33464982454625	0.0103136979899384
ENSMUSG00000006522	Itih3	-4.25587221372148	0.00354830125432617
ENSMUSG00000028186	Uox	-4.15202431026382	0.0328662018989053
ENSMUSG00000000049	Apoh	-4.13440222873975	0.00343083973720979
ENSMUSG00000042248	Cyp2c37	-3.9865902682543	0.030068371934689
ENSMUSG00000029445	Hpd	-3.9533769125576	0.0134385543609525
ENSMUSG00000069922	Ces3a	-3.82245615709579	0.034216079504558
ENSMUSG00000020609	Apob	-3.78822057381552	0.0220822527316527
ENSMUSG00000061780	Cfd	-3.69582706067209	0.00164199040528068
ENSMUSG00000028715	Cyp4a14	-3.61595912350254	0.0215207677929037
ENSMUSG00000027249	F2	-3.54954491411417	0.00217182683823013
ENSMUSG00000066154	Mup3	-3.54294150936092	0.0117486139563962
ENSMUSG00000059908	Mug1	-3.4770819152608	0.00230909729604976
ENSMUSG00000056035	Cyp3a11	-3.43560536990331	0.0145737965824576
ENSMUSG00000076674	Ighv3-8	-3.37432133598879	0.00641786377864
ENSMUSG00000029630	Cyp3a25	-3.36904696044547	0.0259926059987909
ENSMUSG00000117813	Gm5823	-3.10333024783149	0.00656524556647755
ENSMUSG00000024990	Rbp4	-2.5975668366322	0.0103805871054399
ENSMUSG00000049892	Rasd1	-2.47694699625089	0.0140760412942305
ENSMUSG00000030382	Slc27a5	-2.43592845321756	0.0236112048074885
ENSMUSG00000079022	Col22a1	-2.27453108241707	0.030166441635596
ENSMUSG00000019874	Fabp7	-2.03317490911067	0.000114374590517008
ENSMUSG00000049103	Ccr2	-1.97235004135187	1.72658593917942e-93
ENSMUSG00000025804	Ccr1	-1.64510407891999	3.76625445252632e-23
ENSMUSG00000037071	Scd1	-1.22480096416001	0.028442659973729
ENSMUSG00000027559	Car3	-1.12303987884032	0.0026585556518426
ENSMUSG00000050530	Fam171a1	-1.03693363031592	0.0238532298499097
