# Supplementary material for: Aryl hydrocarbon receptor restrains tonic cytokine responses by inhibiting microbiota sensing in monocytes
Source: J Clin Invest. 2025 Oct 2;135(23):e189937. doi: 10.1172/JCI189937 (PMC12646677; doi:10.1172/JCI189937)
Supplement: Supplemental table 2 [file jci-135-189937-s025.xlsx]

## Sheet: Feuil1
gene	log2FoldChange	padj
CYP1A1	9.90218944085393	2.45576443903252e-85
LINC00599	7.01219448124328	3.75081377471791e-12
AHRR	6.5165514474108	5.75790581576556e-129
RASAL1	6.4438645691876	5.40178484171271e-86
CNR2	5.96688868363925	5.43740044815461e-59
IL24	5.94395416214592	1.39884603970497e-12
CTD-2228K2_1	5.70030079934965	5.47675968219737e-15
CYP1B1	5.60991461537329	2.68728753844315e-237
BTBD6P1	5.43958329020872	1.95867686305228e-11
IRX5	5.43644755760626	1.41518289177947e-10
SERPINB2	5.42452926395174	3.9986878665186e-108
CTB-26E19_1	5.37715443559274	1.00226017883806e-07
RMDN2-AS1	5.36229910193048	5.41179989686104e-10
RP11-1259L22_1	5.34328254613532	7.42826590244478e-08
PDPN	5.19064054464459	3.35457310993882e-12
TGM5	5.14475178817602	1.32003624834317e-13
KIR2DP1	5.12770572059306	5.21132340397273e-11
GPR68	5.10903274637478	3.09303234633237e-138
LINC02029	5.08072990373404	7.43720796569005e-10
SRRM3	5.06575068481227	1.43928783570437e-10
CTD-2547L24_4	5.04332766436508	1.42477821439592e-06
FUCA1	4.95533694384929	0
EMP2	4.77777415745143	1.0285681417085e-51
RP11-624L4_1	4.60916943914087	4.04588008342767e-06
LRRC31	4.59031355629804	1.55643846966547e-05
TMEM45B	4.57908229072702	4.22283594920365e-49
TNS4	4.54962840669604	7.68937482267535e-06
THBS1	4.41500620692006	1.29273935203455e-42
LILRP1	4.38696797304421	2.25195468417819e-11
CORIN	4.35316749813641	8.67197987584223e-09
F2RL3	4.34664682441819	1.91712780116463e-07
CTD-2033D15_2	4.3394785891174	3.31734120192873e-23
CTD-2547L24_3	4.28198206562211	1.04904643543335e-34
BHLHE41	4.25270152103742	1.09714271000587e-17
RP11-624L4_2	4.23980860051465	3.72482096509892e-05
SEMA6B	4.19973722581122	8.31396073835877e-259
CFAP73	4.1872744596765	1.9170435046352e-07
CTB-50L17_14	4.17760042724107	1.95971510549455e-06
KIR2DL4	4.08563659379421	3.0754826640479e-19
PLIN4	3.89571659624044	1.55998564492711e-34
LINC01451	3.8924311624363	3.63964148465071e-35
A4GALT	3.77843868085695	4.45293166848064e-15
IGF1	3.77615122116086	0.00113949834504955
RNU6-951P	3.74080610277597	8.50199446646452e-06
P2RY6	3.73408187148885	2.86462716258263e-53
LRP5	3.73235950932123	2.72107798835331e-47
ARMC9	3.60185264620373	1.37323375434097e-25
RP11-379K17_4	3.55417544309787	4.50797856391972e-05
ASB2	3.54817207817062	1.33970250858172e-16
CTTNBP2	3.50471408616904	7.78283949744422e-78
SSPN	3.48137123564956	0.000521154849918936
ITGA11	3.42266264293104	1.71641077418992e-29
COL23A1	3.38576434076664	1.59037055376567e-17
KCNJ11	3.36532858369953	7.17551147887941e-30
CYP1B1-AS1	3.31718873200911	2.35129075836258e-40
CTD-2033D15_3	3.23777399463106	0.00403012609312496
RP11-567P19_1	3.23166927954899	6.45587566282651e-06
AC137932_6	3.17248099598841	1.16736780522446e-10
RN7SL328P	3.17019132110507	0.00631545286293423
HTR2B	3.13367057975857	0.00343594656019383
CLCN4	3.02637006458886	1.7123705171228e-53
RNU6-1017P	3.01206129595073	0.00871460803084229
RP11-1102P22_2	2.98249157967564	2.65014566948702e-05
TIPARP	2.93709519703221	6.41274119123282e-72
LINC00881	2.93168092042233	0.0353863248887551
TCHH	2.9086724541948	0.00871460803084229
LILRP2	2.86355114946045	0.00464007428462523
RP11-391L3_3	2.84100499868883	0.00737858041279303
ADGRG2	2.81558504273285	0.00267686412048674
KIR2DL1	2.8089890214899	0.0066774420755235
CARD10	2.75634869388567	3.53273158420427e-07
PLIN5	2.75259263906482	1.50851438881553e-29
TMIGD3	2.75197150671992	2.985816241956e-64
KIR3DL2	2.75111406605304	1.77462545759706e-12
INSIG1	2.68287220671963	1.42218637192412e-182
RP11-379K17_12	2.66918383262437	9.55097169594375e-06
PA2G4P4	2.66087705486374	0.000111949262220732
LRG1	2.63700966943977	4.12952403665286e-19
STOX2	2.63397083743656	1.58555954304958e-34
DHCR24	2.63175122216564	1.53897177493117e-12
XYLT1	2.57060423351109	2.10776360920418e-140
RP5-991G20_1	2.55607236684518	9.02679852316439e-22
HPD	2.55068522056994	6.49581164642435e-13
RP11-265N7_1	2.52347237195062	0.0172698329209651
RP4-737E23_2	2.50454201755931	0.0596694072306872
C15orf54	2.47741552104266	4.05257274863502e-05
LDLR	2.46571327506584	8.1642612027991e-23
LINC01132	2.44575732701891	0.000797824715340455
ASIC1	2.37375388486763	0.0651200307527496
IL19	2.3712386865638	7.7387129438529e-07
RP11-739P1_3	2.36926219347424	0.0189141091136172
RP11-1102P22_1	2.34415794733332	7.16828316297477e-50
RP11-667K14_4	2.32133695243757	0.000659484071281712
RP11-121C2_2	2.30538335021907	1.59191273397093e-33
KIT	2.30128709720599	0.00594133109864726
EPB41L3	2.29031350840899	4.95711151767238e-82
AC099552_4	2.24572314915865	6.46825210326871e-09
LINC00462	2.23047225795591	9.95217158986403e-05
RP11-465B22_3	2.22602189782551	2.6990938787297e-100
CTD-3224K15_3	2.22449423777986	8.246291825703e-05
CACNG6	2.19275219501016	0.000138030420912413
LIMS2	2.19225446227384	1.58465395756e-28
GPR160	2.18975723801605	9.00387451806962e-53
SEZ6	2.18969186511293	5.07110156043056e-05
CTD-2240E14_4	2.18236006678723	0.0294679425647422
RP11-436D10_3	2.17943482680598	0.0026449432420921
NFXL1	2.15409463133587	2.03774929337641e-26
RP11-4B16_4	2.15385088908027	2.4333387448631e-18
GPR15	2.12446441336766	0.0089279056975114
PCDH9	2.10314714303276	2.87176207908727e-05
ADORA3	2.0968693339638	5.04472852714454e-24
RP11-213G2_1	2.08698461486453	4.31924335780727e-12
AC116366_5	2.08255968909076	2.54966847843253e-20
ANTXR1	2.08197944928996	2.94671702359808e-11
LINC00886	2.07978778513361	4.89057089449148e-10
KIAA1644	2.07917917177896	0.00768510116014856
ANGPTL6	2.05282762635452	1.31571527944488e-26
NPAS1	2.0483694947521	0.0224739912572547
KIR2DS4	2.04364072477308	0.0220358833323352
RP11-553A21_3	2.04128105921852	0.00118646503048058
AP002954_3	2.03978372779696	0.0813066738530624
PTGFRN	2.03576813751616	1.96689891027936e-20
LINC01073	2.02799739908893	0.0120254512637335
FARP1-AS1	2.02158870565377	0.000418674576635525
RP11-783K16_5	2.0074385932727	2.74351191452257e-14
RP11-75C10_6	2.00658884699894	0.00110267825707314
RP11-286H15_1	1.99796888534461	0.00149781558382035
RP11-54O7_18	1.99059387914222	0.027876428729569
SERPINB10	1.98986930265389	7.70166601338586e-12
RP4-753F5_1	1.98592557877159	0.0111266144870546
CASP1P2	1.98184361968221	0.000271773701714519
THBD	1.97511492042293	7.03429371755777e-12
MYO16	1.97396193657057	0.0029162325757656
ADAMTS7	1.96743915678831	1.19497417305558e-05
EGR2	1.9568049841119	5.09031661277549e-56
PSCA	1.94563613375047	0.00310751496443166
AC005220_3	1.93156150881373	3.31932259040805e-12
HBEGF	1.92548392756563	1.87353881397878e-60
CTC-232P5_3	1.9252304454793	0.00764294470936851
IPCEF1	1.91819435593149	2.76377697913317e-24
MMP25	1.90584362018477	3.2435112022195e-43
ATP6V0D2	1.90162699505545	1.46616759430616e-18
HGFAC	1.89685212588418	0.00132546679318852
ABI3	1.89651044581918	9.41356633130412e-71
OSBPL10	1.88839185172754	0.000480203537016024
ABHD17AP5	1.88790572394748	0.00103180992203213
RP11-16C1_2	1.88772683370659	0.0164797448383529
IGFBP4	1.86542945509522	1.69947408838568e-16
FCAR	1.86198618210686	5.97016071355696e-70
CD101	1.85512452176158	3.4906470236692e-68
EVC	1.83821364513452	3.18841155324025e-17
ZDHHC20-IT1	1.83436154973581	0.0019866665622927
FABP3	1.82107613771219	0.0162881138417643
ELFN1	1.81073880325467	0.00242075068179317
RP11-65B7_2	1.80874200544382	8.02810560650304e-05
NCF4	1.80635953447059	3.42900810725854e-65
AC144652_1	1.78028746150456	1.08876511200752e-10
RAB7B	1.77584974912973	2.22259513395473e-46
LEKR1	1.77571777581648	0.00346653087853559
MUC1	1.76106307951595	1.13035716058213e-06
CTB-47B11_3	1.75937264083379	0.0495283905542885
GAS7	1.75271332227649	4.82757075859632e-50
ARHGEF17	1.73219772430261	3.01225781452594e-18
PDGFB	1.72738595576529	1.86853082111562e-30
ABCG2	1.72387056356003	0.0066723402180506
RP11-4B16_1	1.71978500331435	0.0028080718029571
HERC2P10	1.71469803867809	0.00511695296809187
RP11-667K14_3	1.70927010580997	0.00125721838610647
ARL4C	1.69737697854311	1.11493132319065e-15
NAB2	1.694195003392	1.50506071074563e-68
SLC38A5	1.68812914869607	1.93815643075638e-20
LINC00500	1.68517410089464	0.054166508803977
RP11-61L23_2	1.68435591949616	3.14123587172811e-05
ZNF395	1.6829003241148	7.47710576053391e-16
PDZD7	1.67847547240264	2.63881108337894e-08
GADL1	1.67529200883762	0.0201997802253671
FCGR2B	1.66713353994241	8.23078060571397e-34
HIC1	1.66255198663994	4.8005575146778e-17
SNAI3	1.65894638184844	5.55529529379154e-33
RP11-146I2_1	1.65089437220188	0.0371053072679569
CARD17	1.63497551330057	1.27191752695302e-10
CACNG8	1.63328151207586	3.94378039033622e-06
KRT18P4	1.63308442503246	0.017351529993417
HR	1.62894167630786	1.201712503232e-08
ABCB4	1.62690372842353	0.000136323717433287
AC003092_1	1.62639709775538	2.7245924039755e-05
NALT1	1.62172619417726	1.1443974071486e-07
RP1-80N2_2	1.61453218070181	1.65355131240448e-05
DGKE	1.60958912004817	1.13885574423426e-30
NOTCH1	1.60704662150816	1.2283608201655e-63
FAM20C	1.58807084738012	2.89724114250766e-92
RP11-783K16_14	1.58794869303974	0.00956891882921604
CDT1	1.56553929595093	0.0578589444314256
GNGT2	1.55770060519954	6.03938437044945e-34
MMP25-AS1	1.55742843580383	1.81323340315304e-13
RCVRN	1.5564658315613	7.11753068630428e-05
FRY-AS1	1.54979644134419	0.000396344344118241
LINC00656	1.5412368719944	2.13873405506854e-05
CHRD	1.5402332208247	0.000984736684857156
PLA2G4A	1.53789031249506	6.04841236295582e-55
FRY	1.53426030401466	3.57605500156659e-52
BNC2	1.53082727411464	9.88090751133295e-06
FCRLB	1.52602780781704	5.83534828556692e-08
RP11-862L9_2	1.52135207991007	0.00565605488619212
YPEL4	1.52084834920376	3.26678404025111e-12
MN1	1.51890086657913	9.07624909351061e-53
LINGO3	1.51618125793475	0.0493733792721809
TMEM97	1.5141199876143	0.000138636136232166
RUNX3	1.51086726829421	4.60727028775495e-100
LRRN3	1.50988686755183	0.00950394763674914
C5AR2	1.50923765222344	6.55955597852515e-66
LACC1	1.50834073187369	7.62196333471217e-85
CRNDE	1.50392094126012	0.000188167686829495
AC093627_10	1.50197867505288	0.00612411800736748
S1PR2	1.50004557264409	8.89162380091861e-30
PSMD6-AS1	1.4962486954497	0.0499105634310488
GPR82	1.4870571999739	6.79651889156953e-06
LHX4	1.48315951568156	0.0136740829102816
TCAF2	1.48022222930718	1.97130842088128e-20
RP11-256L11_3	1.47211014774862	0.0556755134322142
RP11-146F11_5	1.46928349532842	0.0544419710933207
HES1	1.46591945049194	7.14537341190711e-10
ZNF564	1.46476286311717	0.0572639754584288
PNOC	1.45683993577554	0.00568865998390858
CCDC102B	1.44939499309375	0.0306642498905312
VGF	1.4460959198663	0.0164793022364366
RP11-182J23_1	1.43914394139107	0.000689194380086217
DDIT4L	1.43554867130761	0.000204129657942085
RP11-84D1_1	1.43165562802735	1.74900102317581e-12
PROC	1.43131539198956	4.10573970539858e-23
PHOSPHO1	1.42980371554488	3.35922905116419e-18
HPGD	1.42327356937356	2.06888504076719e-07
PODXL2	1.42190529071541	3.75177579471017e-06
RP5-1107A17_4	1.42115184967213	0.0525212907426038
RN7SL2	1.41823658141313	0.0536236775944953
CTD-2650P22_1	1.41733157596502	0.0175405662923972
AACSP1	1.41323492475725	0.0119546052698122
RP11-153F10_2	1.4110842362522	0.00225658496983025
GAD1	1.41077794953947	0.0116462347702813
TRPC2	1.40531473377309	0.0759669019620284
RP11-486M23_2	1.40424687288827	0.050959435588486
APOL4	1.40268215103827	0.00135454063167113
ZC3H11B	1.40106559163601	3.57826327409384e-16
LINC00880	1.39748825929582	0.0665299516775536
CXCL9	1.3968749637038	0.0330349442820471
RP11-484D2_3	1.38993440551623	0.0366113611581334
AC009495_2	1.38773667514456	0.0611207935236248
MIR1250	1.38740984602647	0.00540555165686038
RNU5A-1	1.38572180550084	0.083038430607132
DAGLA	1.38426162769545	3.28870304832236e-54
SERPINE1	1.38089592518328	1.05785689111841e-40
CD109	1.3798271199214	1.1820115189507e-55
SEMA4C	1.3686415092865	2.30353687955952e-10
ADAMDEC1	1.36825544271804	8.84040261786773e-27
TRIM71	1.36637255617599	0.0512156473565183
RP11-214K3_23	1.36457400409179	0.0756323528896524
MIR657	1.36314712752758	0.00126355116021733
SERPINF1	1.35359822361868	1.58555954304958e-34
STAB1	1.35266967267447	3.85388563910451e-33
TPRA1	1.34974641808156	9.72116335620894e-50
CST6	1.34845114009045	3.34376072007854e-17
E2F2	1.34592366966916	1.52621164407127e-14
C19orf35	1.34361487175635	1.29678592823723e-34
TTC9	1.34154536847767	8.13290346119326e-31
KIAA0930	1.3353719283988	1.89392212204475e-38
CTD-2284J15_1	1.33308138427311	0.00155576166135866
MIR342	1.331686968968	0.0175449399152158
LY6K	1.32854962465399	3.88147491919871e-13
TGM3	1.32747474533899	1.52817879253336e-05
NIPAL1	1.32209449788574	0.00108019563488898
SH3BP4	1.31701371023796	1.01836630679791e-77
CD226	1.31549340695087	4.09907338662786e-28
CTD-2270P14_2	1.30976536940656	0.0120044630625525
PDLIM4	1.30340264479461	0.0309464476293239
HS3ST1	1.30321041017904	1.89717965036478e-14
AC109826_1	1.29513774478271	0.0345923346795946
CTD-2228K2_7	1.29001203070554	3.97283252749918e-08
PCAT29	1.28946628074202	0.0761658751341681
TNFSF14	1.28943091622987	6.82627760735394e-66
SULT1B1	1.28818711622492	2.07614625480044e-06
WWC3	1.28671575238087	1.232518490803e-64
RP11-624C23_1	1.28317340731082	0.0504648979657704
RGS12	1.28314395192979	5.35207150434518e-52
RPL7P24	1.28213331891586	0.0993363246032505
ARHGAP6	1.27938843632113	1.75516444993821e-34
PHLDB1	1.27905554657545	2.20296167996548e-22
GPR183	1.27462644394503	2.02518966611631e-13
RP11-359I18_5	1.2727599417893	0.0763025746233641
RNA5SP296	1.26957912494366	0.0406442910681224
IGHA1	1.26638328639591	0.088491318798356
DIRAS1	1.26424740466882	4.83608774582585e-06
RP11-467H10_1	1.26331214070976	0.0602763515331941
EPGN	1.25909535385543	0.0386351270042005
TLR9	1.25864193928628	0.062070381914503
ZNF704	1.25089701852185	2.09566662725936e-08
GFRA2	1.25028416639048	1.00226017883806e-07
ADAM28	1.24594613840715	8.07253826695272e-31
CDC25B	1.24342891224208	9.54953998710925e-42
LA16c-329F2_2	1.24248523642364	0.0806795040295778
RARG	1.2309990500778	4.10573970539858e-23
RP3-333H23_8	1.23015232297788	0.0426680399581183
IGSF10	1.22355220942479	0.00939990281885023
MSMO1	1.22351749707481	1.76064899571916e-05
MROH8	1.22241175228882	0.0354218841707091
ABCB6	1.21946758269697	0.000894898588387269
HTR1F	1.21761821301476	0.0482892520851534
RP11-192H23_6	1.21558938470645	0.0890628303728029
RP4-737E23_5	1.21407070018241	0.00421498028787717
ITGB7	1.21317962786634	2.68147183094144e-30
LYPLAL1-AS1	1.21106439843326	0.0833556868876331
SYT6	1.21028408760295	2.35876430279389e-06
AC100830_4	1.20702920829796	0.00971226309486926
MCM2	1.20556873155234	4.33706175942029e-38
RP11-290F5_2	1.20505511483517	0.053110618695442
RP11-691N7_6	1.20046646551385	0.0169235811405924
ALPK2	1.19880038346234	8.87385164667991e-05
VRK2	1.19752367530849	1.77829137580478e-81
KB-1460A1_1	1.19312848770441	0.0262925893055342
CD93	1.19249135197902	4.31360743101396e-42
C17orf67	1.19197684798795	1.56726982692764e-11
LPAR6	1.19118625582465	1.89213805550408e-11
SLC44A1	1.19097662768245	1.24335736614094e-74
TSPAN15	1.19076859422009	0.0162892353499518
CMKLR1	1.19073585182743	5.61588197605343e-05
GLIS2	1.18957763334034	0.00785574618182336
VEGFB	1.18537510438701	6.39112837006395e-21
P2RX5	1.18136529057563	0.000107549322156538
HIPK2	1.17091063169795	2.7909803623985e-39
KIAA1671	1.16988694682605	0.000144653912731172
CREB3L1	1.1653742538403	0.0116028343909733
CRISPLD2	1.16147545918862	1.13885574423426e-30
L1CAM	1.15946909503026	1.0884539263758e-07
TIFAB	1.15811798725312	0.000242214900830547
FAH	1.15612787204856	6.8012054229743e-56
MET	1.14648459318711	5.84088566111929e-05
RP11-503E24_2	1.14449173482276	0.0201997802253671
NQO1	1.14131590861723	1.29955823337583e-66
SLC23A2	1.14057463889988	1.96045468808143e-90
CLIC3	1.13976497966755	0.0882625393103514
PPP1R14BP3	1.13681132180181	0.0136740829102816
HEYL	1.13494159751823	0.0379505467203682
TMEM123	1.13381282386668	8.69176721318051e-63
LY86-AS1	1.13361566888846	0.0667088027453051
TRERF1	1.13357078128236	5.49549664971833e-30
MIR1249	1.13040065880251	0.0139015730530494
GADD45GIP1	1.12771757122284	3.63106071910496e-28
EDC3	1.12566518648859	1.89630618342795e-34
OR2W3	1.12496064399821	0.0952759851206866
ABHD12	1.12252236766327	3.86879493641733e-32
RP11-229P13_25	1.12045438264651	0.0958216722373853
TNFAIP8L1	1.12033441938164	9.27442751062433e-43
CXXC5-AS1	1.11844014583788	0.0507239417342497
SLC16A6	1.11502519500076	8.45106856123115e-22
TNFRSF12A	1.113581345919	3.40168614776451e-28
RP11-120M18_2	1.11344816155573	0.000203834368767792
AF011889_2	1.11017148059897	0.0367600324383939
MAFF	1.109802569934	8.66501282040934e-43
RCBTB2	1.10978863714319	2.85038755856724e-44
NFE2	1.10807468044752	6.90994704783396e-14
LINC01423	1.10677874647774	0.0857008182132821
FANCL	1.10554943459935	1.37330547724206e-13
RP11-107E5_3	1.10500808936284	0.0869663975723752
RP11-165D7_5	1.10478189869544	0.000242530980728938
RP11-17M16_2	1.1047256780618	0.0532024544482488
LINC02185	1.10312834838195	1.85198210803544e-05
SUMO1P1	1.10274715808266	0.00270329180462025
ATP9A	1.09561762236187	0.00308183033265211
CARD16	1.09096304808651	1.55322875061242e-32
BAIAP2	1.08759222731175	4.7716097903977e-25
RP11-326I11_5	1.08279627091369	0.000911890501323879
RP11-135N5_3	1.0807454595697	0.0738236305844003
EEF1DP3	1.07681350753082	0.000245571436749811
RP11-330A16_1	1.07454264643677	0.00461808799911016
PMP22	1.07031109876403	1.30123303059402e-05
GATSL3	1.07005992264324	0.0116876077391413
SHB	1.0698647293374	0.000454337748642144
NISCH	1.06677581371892	2.4226444873687e-37
MYOF	1.06076614811406	6.46825210326871e-09
KCNAB2	1.06062345273462	1.06493756787062e-42
SASH1	1.05490127432102	1.33555113900563e-42
P2RY11	1.05421525640107	9.54143536626641e-19
AC007292_3	1.05236654745218	0.00834754600218364
PITRM1-AS1	1.05111758483449	0.0232523343694215
RTN4RL2	1.05021115817486	0.000133238603057332
JARID2	1.04947849584408	1.4666320113226e-30
MYOSLID	1.04537535396771	0.0157568785740342
EVL	1.04394002841973	5.88493735808756e-38
NT5DC2	1.04221949709108	1.76221045163591e-50
RP11-848G14_5	1.03912154268711	0.000152687654097816
S100A3	1.03566023143511	0.0319383287075588
MYOM1	1.03368062183767	1.59879127663073e-10
HK2	1.03223008765404	1.51652560831472e-16
CTD-2545G14_4	1.03170114513826	0.023499591020122
RP11-361M10_3	1.02717276671612	0.0639013580877195
RP11-229D13_3	1.0216259331642	0.0311334649148419
CCNE2	1.01831674771628	0.0698032682820369
UCN2	1.01759386989024	0.00150282011776073
GNB3	1.01194459370291	0.0412670672631243
IGFLR1	1.01162236630185	5.95870316964485e-15
PPP1R14B	1.01147254778696	2.7875184223777e-14
CAMKK1	1.01144124236021	1.17940589359594e-22
PDGFC	1.00926534276748	6.21873524887869e-42
SMIM4	1.00699092555146	4.51166738089625e-18
AIFM2	1.00526421227375	4.56868211755333e-39
ABCC4	1.00523691287065	4.64393039247124e-16
FARP1	1.004875327486	2.31759849855314e-06
PFKFB4	1.00342865796601	2.71624890441459e-54
CABLES1	1.0019721180945	0.00244784645947805
CH25H	-3.84687082455544	1.4707728375612e-06
IL6	-3.04762006971811	6.30419031294116e-06
HHLA2	-2.8867456342775	0.000310408552710044
NEURL3	-2.63142916088019	0.00327080223350987
CCL4	-2.62932202762022	4.94829864016162e-12
DNAAF1	-2.57694585634254	6.53146624013487e-06
CCL4L2	-2.53902148146298	8.91043772033253e-15
LINC01268	-2.50574247345157	0.000676510538117352
CCL3L3	-2.42794105550771	1.13474763441901e-13
PDGFRL	-2.35359437607384	0.00283553098330718
AC061992_2	-2.30665873954645	0.00114507286315137
CCL3	-2.29392926657277	6.9488554927935e-12
RP11-212I21_5	-2.28682092592645	0.0189141091136172
CCL8	-2.13517347902598	3.28262326255066e-05
CXCL11	-2.08720722024306	0.0012367111835477
NEXN	-2.01178094652444	7.18401843928363e-11
TNFAIP6	-1.99362947968321	1.50218367112945e-12
AC002511_3	-1.98768777532195	0.000619337029947715
IFNB1	-1.97141784450024	0.0265571922003195
GPR18	-1.9641684749449	9.95576599372846e-09
CHAC1	-1.94838750123033	0.0169676251983177
G0S2	-1.93724906559318	3.07478188487247e-16
TNIP3	-1.92982262861472	3.31875335988496e-06
MAATS1	-1.89236872662343	1.20151258731438e-09
RP11-59D5__B_2	-1.89043279559353	8.28150563610527e-09
OLIG1	-1.88951505138996	3.00538739706764e-07
MIR3945	-1.87716017835502	0.00728219104895794
PTX3	-1.87261021928269	9.51820624498968e-08
FFAR2	-1.86617066890002	1.97489496795884e-09
TSPY26P	-1.83329149815894	9.51474535789142e-06
CX3CR1	-1.8037737929887	8.73231455120857e-20
EDN1	-1.78486436000736	6.18114895550162e-09
CXCL10	-1.74815047264161	0.00412294448823121
CYP19A1	-1.72725061588142	0.00466840054353643
PTGES	-1.71948558801455	1.41518289177947e-10
RND1	-1.71423658707214	2.5882659710355e-11
FFAR3	-1.67467629015347	0.0172970287957248
KCNJ2	-1.6387319494316	8.71287445272997e-13
EXT1	-1.63420630058223	9.50936912187983e-12
RP11-728F11_4	-1.63173080981276	3.02485975832341e-16
PPP1R17	-1.62535089420258	5.00774534590439e-10
TNFSF15	-1.62278817055487	1.09052317378861e-05
AC012668_2	-1.61349416505727	8.23891896311929e-05
RP11-79H23_3	-1.60051444473528	0.0973350118432277
DAB2IP	-1.59879178202025	1.97679568681414e-07
MIR3945HG	-1.59626068578789	4.61105853554173e-06
CAMK2D	-1.58645202153949	9.20936363281348e-47
GPR31	-1.58622084292116	0.00279831357078674
AK4	-1.5707731870731	2.41342958650438e-05
RNF144B	-1.56828156975932	1.38534757978234e-15
SUCNR1	-1.53657242836875	1.86257714180032e-11
NFKBIZ	-1.52622927600867	3.73311137848875e-13
IFIT2	-1.52103677020648	2.13408582108833e-09
CPXM1	-1.52068780385439	0.0289036846186807
EDA2R	-1.50671540957345	0.0756741538266902
SOCS3	-1.48622647334436	4.80571784826526e-09
GSTA4	-1.4824999322374	1.25063133671154e-06
MRO	-1.48212670799722	0.00247168283542665
RP11-77A13_1	-1.48046540051757	0.00928152608534161
LINC01093	-1.47303471060829	0.0723574514423918
RP11-50B3_4	-1.45910071671553	0.0389699440585917
FCGBP	-1.45426878700106	1.53361468166733e-05
SLC39A8	-1.4382999167209	1.99261820459419e-06
RP11-221J22_2	-1.43275678006586	0.0065619228868793
RP11-861A13_3	-1.42846332179548	0.0293433417114673
RP11-428J1_5	-1.4194023663995	0.00828583530372974
BATF3	-1.41651417700254	0.0128522406819786
ACOD1	-1.41359190623932	0.017351529993417
ABCG1	-1.41146098371711	3.2758966597702e-08
NRP2	-1.39972421149049	1.45098070598748e-29
ACSL1	-1.39183812712688	2.1968108235897e-10
CCL23	-1.38065456878327	0.0139422771117002
TPRG1-AS1	-1.37574731287444	2.24194940492977e-12
MYC	-1.37030199530676	3.5524070797281e-07
RP11-499E18_1	-1.36703099965085	0.0718298872041866
METAP1D	-1.34937142387222	0.0667912997301684
CD80	-1.34630644878277	2.5090849599652e-07
GUCY1B2	-1.34259772531684	0.0557153887664971
MFSD2A	-1.33786991848512	1.02770285069747e-12
FAM213A	-1.32741185635617	0.0214362228023121
GJB2	-1.32500284623358	0.0533024672734932
HIVEP3	-1.31179572772754	1.48867774946759e-21
AICDA	-1.31037221023756	0.0355136307320034
MIR4645	-1.30448843474877	0.0145917280488162
CTD-3203P2_1	-1.30034182737152	0.0502541993883318
RP11-12G12_7	-1.29111095929958	0.0763462789143215
PKIG	-1.28393892155875	0.00116240091590583
ADORA2A-AS1	-1.28178358974345	0.0611207935236248
RP3-342P20_2	-1.24670349168188	0.00432773185795161
S1PR3	-1.24641225092652	8.34185413042207e-25
BBS5	-1.2449219608448	0.0563633421031453
SMPDL3A	-1.23197503988078	1.0911795664285e-10
LILRA5	-1.23013331583341	1.89562214874516e-19
IFIT1	-1.22554592681574	4.73674886543539e-06
CD83	-1.22170199338883	9.71603202364843e-21
MIR4263	-1.21610628874559	0.0377315522681275
NRARP	-1.21478720571439	3.38073568756432e-05
KCNJ2-AS1	-1.21203308743364	0.00102705064629083
RP3-393E18_2	-1.20960234562495	0.0276110022471669
COBLL1	-1.20902766005762	0.000742380722116984
TNF	-1.20667474343753	5.0654466284602e-05
CCL2	-1.20520844068497	5.40754391059624e-08
ABCA6	-1.2049555083958	8.43944501399509e-14
LRMP	-1.199255559167	1.81589068928699e-14
RP13-452N2_1	-1.19630211214956	0.00011910748790885
TNFSF10	-1.18839913787922	2.39834333794462e-08
LINC00607	-1.18339802688315	1.16082723920492e-05
MARCKS	-1.18324296252159	2.0212261830838e-08
ETV3L	-1.18270722216053	0.000147273042729523
RP11-799D4_4	-1.18241725763248	0.00026149012951384
C9orf47	-1.18149803071514	1.59500396094664e-11
C1orf61	-1.17545880165762	7.44179511717062e-05
CTD-2514C3_1	-1.17391998021381	0.0956142526304185
CMTM1	-1.16772082019691	7.05004793124063e-08
NOCT	-1.16034386656322	4.47481866870951e-09
DEPDC7	-1.15435021120152	4.47944079859921e-07
CBWD4P	-1.15295038429179	0.0121401450388489
MCTP2	-1.14786374582221	9.79542077553597e-12
PDE4B	-1.14764073304743	7.60781179835301e-15
STEAP4	-1.14657049573836	0.00119517532882425
CCDC68	-1.14137335105581	0.0320099935533706
C3orf58	-1.13845048603671	5.35939945217651e-17
APOBEC3A	-1.13710960022572	2.10443509948487e-08
PLAC8	-1.13629989425762	4.64566317577535e-22
TNFSF18	-1.12633070689433	0.00069637066564971
CTC-378H22_2	-1.12050080600108	3.23139428311088e-09
ASAP2	-1.12035891957366	0.000679149175337555
RP11-333E1_1	-1.1141641815959	0.00419396697555297
MYLIP	-1.11220595184573	5.54679744761587e-26
IL1RN	-1.11198858208189	0.000275961655271127
IRS1	-1.10988931190025	8.71464246421687e-05
ARG2	-1.10620315075972	5.70201840030972e-19
SLFN5	-1.1033175494932	9.27613286305048e-33
IL4I1	-1.10019820165611	3.68024938262873e-05
RSAD2	-1.09674369420705	2.08960547355073e-08
SOD2	-1.0918548483196	9.85198102693355e-07
AQP9	-1.09015303036049	1.45051263260447e-35
B4GALT6	-1.08921290249987	0.0344401054440117
DUSP16	-1.08324067121754	7.19881100388397e-18
STEAP3	-1.08127293873066	1.35987687852555e-08
RP11-422P24_12	-1.07724561733888	0.00336538314772739
EXOSC5	-1.07697677609019	5.83949623771381e-06
CD40	-1.06995829945602	0.00080555461981093
IFIT3	-1.06785722095183	4.83267404013073e-09
MS4A7	-1.06327003256369	2.299012343963e-19
POU2F2	-1.06110450962547	1.74046824237074e-10
OLIG2	-1.05586167514095	3.13248095670629e-08
PTK2	-1.05576704740353	2.07887575733155e-17
MIR3142HG	-1.0478106897199	0.00571762762401203
FAM135B	-1.04688447480831	0.0938217617799979
RP11-611O2_5	-1.04472508364273	0.0778500206035515
LINC01759	-1.04454105340387	0.00893407769784113
MACC1	-1.04320493295435	0.0534268719022834
ALDH1B1	-1.03689592898028	0.000358414248404719
CTC-378H22_1	-1.03339371936386	1.97489496795884e-09
APOBEC3B	-1.0312463745811	0.0717045345296638
TAF4B	-1.02526466215298	4.58919220587989e-11
SCIMP	-1.02510989942946	6.25769632185835e-06
RP11-212I21_2	-1.01351426010114	0.00192414652584778
RP11-367G18_1	-1.01302402941337	0.0519773408899908
TNFSF4	-1.01177251848062	0.0519773408899908
SRGAP3	-1.00574852525652	0.0497059502377959
CCDC170	-1.00035656403705	1.77304406895464e-10
