# Supplementary material for: Aryl hydrocarbon receptor restrains tonic cytokine responses by inhibiting microbiota sensing in monocytes
Source: J Clin Invest. 2025 Oct 2;135(23):e189937. doi: 10.1172/JCI189937 (PMC12646677; doi:10.1172/JCI189937)
Supplement: Supplemental table 3 [file jci-135-189937-s026.xlsx]

## Sheet: Up imedium
label	log2FoldChange	pvalue	padj	class	family	sub_family
ERVL-B4-int_dup3589	-1.25346	0.000354281	0.0253081	LTR	ERVL	ERVL-B4-int
Harlequin-int_dup427	-0.577375	0.000639795	0.0390337	LTR	ERV1	Harlequin-int
HERVH-int_dup5196	-1.95058	4.52347e-06	0.000716884	LTR	ERV1	HERVH-int
LTR101_Mam_dup1054	-1.69636	2.33164e-11	1.32104e-08	LTR	ERVL	LTR101_Mam
LTR103b_Mam_dup403	-4.48168	1.17328e-19	2.04536e-16	LTR	ERV1	LTR103b_Mam
LTR103b_Mam_dup404	-4.58284	1.54603e-16	1.84407e-13	LTR	ERV1	LTR103b_Mam
LTR13A	-2.04598	2.34991e-13	1.85236e-10	LTR	ERVK	LTR13A
LTR13A_dup185	-1.13534	0.000240333	0.0185091	LTR	ERVK	LTR13A
LTR16A_dup1875	-1.50888	1.11126e-05	0.00153986	LTR	ERVL	LTR16A
LTR16A1_dup2032	-1.99665	0.000290694	0.0216352	LTR	ERVL	LTR16A1
LTR16A1_dup2098	-2.09312	9.64776e-07	0.000197422	LTR	ERVL	LTR16A1
LTR18B_dup177	-1.40292	1.05608e-12	7.59796e-10	LTR	ERVL	LTR18B
LTR24_dup262	-1.13454	0.000854361	0.0481946	LTR	ERV1	LTR24
LTR40a_dup1411	-4.29095	4.01325e-11	2.17847e-08	LTR	ERVL	LTR40a
LTR40b_dup338	-5.89588	2.04563e-19	3.3716e-16	LTR	ERVL	LTR40b
LTR40c_dup189	-5.53157	2.78602e-09	1.13764e-06	LTR	ERVL	LTR40c
LTR41B_dup500	-1.9367	0.000141979	0.012188	LTR	ERVL	LTR41B
LTR41C_dup249	-7.78537	1.13964e-16	1.39608e-13	LTR	ERVL	LTR41C
LTR44_dup53	-0.962184	0.000795802	0.0455719	LTR	ERV1	LTR44
LTR45C_dup171	-1.90492	5.18332e-05	0.00539909	LTR	ERV1	LTR45C
LTR49-int_dup303	-0.841849	0.000218711	0.0172104	LTR	ERV1	LTR49-int
LTR5_Hs_dup581	-0.795626	9.82088e-06	0.001376	LTR	ERVK	LTR5_Hs
LTR50_dup860	-1.00491	0.000564137	0.0356622	LTR	ERVL	LTR50
LTR72	-1.76493	1.96282e-08	6.38626e-06	LTR	ERV1	LTR72
LTR78_dup1534	-6.05977	3.68442e-13	2.8067e-10	LTR	ERV1	LTR78
LTR78_dup1535	-6.8292	2.09183e-12	1.38414e-09	LTR	ERV1	LTR78
LTR78B_dup1615	-0.878445	0.00055732	0.0353793	LTR	ERV1	LTR78B
LTR79_dup1983	-1.22327	5.89415e-06	0.000899512	LTR	ERVL	LTR79
LTR79_dup3692	-0.985422	7.21968e-05	0.00712619	LTR	ERVL	LTR79
LTR79_dup695	-2.47612	0.000103176	0.00942842	LTR	ERVL	LTR79
LTR7Y_dup19	-1.72166	1.21164e-08	4.12917e-06	LTR	ERV1	LTR7Y
LTR80B_dup216	-1.7952	1.57103e-06	0.000297318	LTR	ERVL	LTR80B
LTR82B_dup978	-0.939066	0.000408635	0.0282557	LTR	ERVL	LTR82B
LTR84a_dup448	-4.09778	5.51387e-16	6.17084e-13	LTR	ERVL	LTR84a
LTR89_dup5	-5.01733	2.46495e-17	3.38561e-14	LTR	ERVL	LTR89
MamGypLTR1c_dup878	-2.40073	0.000146006	0.0124512	LTR	Gypsy	MamGypLTR1c
MamGypLTR3_dup51	-3.36569	1.03933e-09	4.66417e-07	LTR	Gypsy	MamGypLTR3
MamGypLTR3_dup52	-2.66058	6.61931e-08	1.8463e-05	LTR	Gypsy	MamGypLTR3
MamRep605_dup23	-4.10397	3.13094e-07	7.31502e-05	LTR	LTR	MamRep605
MER21A_dup721	-0.624236	0.000817558	0.0464946	LTR	ERVL	MER21A
MER21B_dup2022	-1.94438	1.53403e-11	9.02999e-09	LTR	ERVL	MER21B
MER21C_dup4235	-1.26935	5.18853e-05	0.00539909	LTR	ERVL	MER21C
MER34_dup1208	-1.83895	0.000649313	0.039451	LTR	ERV1	MER34
MER39_dup1537	-1.64144	0.000154598	0.0130005	LTR	ERV1	MER39
MER39_dup2684	-1.98607	2.0578e-06	0.000370122	LTR	ERV1	MER39
MER39_dup319	-1.34205	1.14794e-07	3.01381e-05	LTR	ERV1	MER39
MER39_dup320	-1.43539	8.52872e-06	0.0012272	LTR	ERV1	MER39
MER41-int_dup1559	-1.64599	5.61798e-06	0.000861718	LTR	ERV1	MER41-int
MER4C_dup221	-2.8537	3.61759e-05	0.00412501	LTR	ERV1	MER4C
MER4CL34_dup296	-1.84025	1.7882e-06	0.000330527	LTR	ERV1	MER4CL34
MER65A_dup231	-1.4962	0.000100164	0.00918098	LTR	ERV1	MER65A
MER66B_dup1191	-5.11587	2.06241e-13	1.63999e-10	LTR	ERV1	MER66B
MER66B_dup1263	-1.04523	7.99694e-05	0.00769565	LTR	ERV1	MER66B
MER66B_dup1264	-1.53168	4.72114e-07	0.00010464	LTR	ERV1	MER66B
MER66B_dup1265	-1.85062	4.05805e-07	9.2197e-05	LTR	ERV1	MER66B
MER67B_dup415	-1.27314	0.000130719	0.011416	LTR	ERV1	MER67B
MER67B_dup417	-0.890032	0.000148	0.0125504	LTR	ERV1	MER67B
MER92B_dup220	-1.0835	0.000334396	0.024154	LTR	ERV1	MER92B
MLT1A_dup2557	-6.14897	5.67274e-08	1.607e-05	LTR	ERVL-MaLR	MLT1A
MLT1A_dup2558	-6.01659	1.94222e-05	0.00246934	LTR	ERVL-MaLR	MLT1A
MLT1A_dup4462	-1.51687	2.11738e-05	0.00266217	LTR	ERVL-MaLR	MLT1A
MLT1A_dup7775	-2.33985	0.000357942	0.0254892	LTR	ERVL-MaLR	MLT1A
MLT1A-int_dup150	-6.42782	1.54986e-12	1.07249e-09	LTR	ERVL-MaLR	MLT1A-int
MLT1A-int_dup151	-6.9405	2.37368e-10	1.1602e-07	LTR	ERVL-MaLR	MLT1A-int
MLT1A0_dup16043	-1.73847	0.00015233	0.0128533	LTR	ERVL-MaLR	MLT1A0
MLT1A0_dup19514	-1.14815	8.62278e-05	0.00818496	LTR	ERVL-MaLR	MLT1A0
MLT1A1_dup56	-1.81816	4.41803e-05	0.00478494	LTR	ERVL-MaLR	MLT1A1
MLT1B_dup10073	-3.26967	4.76151e-06	0.000749367	LTR	ERVL-MaLR	MLT1B
MLT1B_dup6464	-1.65705	4.40416e-05	0.00478132	LTR	ERVL-MaLR	MLT1B
MLT1B_dup655	-3.2341	5.36579e-12	3.37788e-09	LTR	ERVL-MaLR	MLT1B
MLT1B_dup7	-1.92511	2.65983e-06	0.000461025	LTR	ERVL-MaLR	MLT1B
MLT1B_dup9825	-1.3624	0.00052319	0.0339024	LTR	ERVL-MaLR	MLT1B
MLT1C_dup139	-2.3621	5.75889e-05	0.0058541	LTR	ERVL-MaLR	MLT1C
MLT1C_dup14441	-1.37656	0.000282343	0.0211876	LTR	ERVL-MaLR	MLT1C
MLT1C_dup15422	-1.85646	6.65526e-08	1.84687e-05	LTR	ERVL-MaLR	MLT1C
MLT1C_dup15664	-1.97751	0.000888239	0.0495151	LTR	ERVL-MaLR	MLT1C
MLT1C_dup1581	-3.88496	5.29309e-31	2.66569e-27	LTR	ERVL-MaLR	MLT1C
MLT1C_dup16255	-2.9369	7.95839e-16	8.692e-13	LTR	ERVL-MaLR	MLT1C
MLT1C_dup17913	-1.11398	0.000327733	0.0238438	LTR	ERVL-MaLR	MLT1C
MLT1C_dup17916	-2.69457	1.84146e-07	4.57342e-05	LTR	ERVL-MaLR	MLT1C
MLT1C_dup17972	-1.13618	0.000782966	0.0451054	LTR	ERVL-MaLR	MLT1C
MLT1C_dup18007	-1.61778	2.04856e-08	6.6087e-06	LTR	ERVL-MaLR	MLT1C
MLT1C_dup18008	-1.47676	4.05604e-06	0.000655409	LTR	ERVL-MaLR	MLT1C
MLT1C_dup18058	-1.1525	4.38674e-09	1.6779e-06	LTR	ERVL-MaLR	MLT1C
MLT1C_dup18060	-0.957093	6.01881e-07	0.000130842	LTR	ERVL-MaLR	MLT1C
MLT1C_dup2635	-1.96453	0.00015282	0.0128748	LTR	ERVL-MaLR	MLT1C
MLT1C_dup292	-5.64396	1.70794e-09	7.30315e-07	LTR	ERVL-MaLR	MLT1C
MLT1D_dup10773	-1.66042	2.99513e-05	0.00354917	LTR	ERVL-MaLR	MLT1D
MLT1D_dup19175	-1.34337	3.23189e-10	1.5339e-07	LTR	ERVL-MaLR	MLT1D
MLT1D_dup20574	-1.12511	0.000195435	0.0156367	LTR	ERVL-MaLR	MLT1D
MLT1D_dup81	-1.13898	3.27371e-05	0.0038243	LTR	ERVL-MaLR	MLT1D
MLT1E1A_dup1695	-1.35172	3.04012e-05	0.00359309	LTR	ERVL-MaLR	MLT1E1A
MLT1F2_dup2676	-0.895176	2.97884e-07	6.97765e-05	LTR	ERVL-MaLR	MLT1F2
MLT1F2_dup896	-2.00808	2.88096e-05	0.0034454	LTR	ERVL-MaLR	MLT1F2
MLT1G_dup233	-3.95054	8.40005e-14	7.46542e-11	LTR	ERVL-MaLR	MLT1G
MLT1G1_dup2865	-4.66788	2.57065e-20	4.75576e-17	LTR	ERVL-MaLR	MLT1G1
MLT1H_dup2319	-1.48256	0.000365665	0.025917	LTR	ERVL-MaLR	MLT1H
MLT1H_dup7183	-1.42693	3.47735e-06	0.000579072	LTR	ERVL-MaLR	MLT1H
MLT1H1_dup2710	-1.63366	8.47607e-05	0.00806259	LTR	ERVL-MaLR	MLT1H1
MLT1H2_dup732	-1.88933	2.89e-07	6.82243e-05	LTR	ERVL-MaLR	MLT1H2
MLT1J_dup10047	-4.22686	3.92472e-13	2.96483e-10	LTR	ERVL-MaLR	MLT1J
MLT1J_dup13047	-1.03125	0.000814708	0.0464198	LTR	ERVL-MaLR	MLT1J
MLT1J_dup8519	-3.01985	3.11765e-06	0.00052629	LTR	ERVL-MaLR	MLT1J
MLT1K_dup14850	-1.20444	2.17805e-05	0.00273088	LTR	ERVL-MaLR	MLT1K
MLT1K_dup14851	-1.31878	5.25773e-08	1.51307e-05	LTR	ERVL-MaLR	MLT1K
MLT1K_dup15547	-1.25645	2.07841e-08	6.68121e-06	LTR	ERVL-MaLR	MLT1K
MLT1K_dup15968	-1.2048	4.24359e-06	0.000683278	LTR	ERVL-MaLR	MLT1K
MLT1K_dup3648	-1.95922	5.35276e-05	0.00552028	LTR	ERVL-MaLR	MLT1K
MLT1K_dup7738	-0.941112	4.85213e-05	0.00515651	LTR	ERVL-MaLR	MLT1K
MLT1L_dup2648	-4.95146	1.39907e-05	0.00186236	LTR	ERVL-MaLR	MLT1L
MLT1L_dup2651	-4.01505	0.000105622	0.00959393	LTR	ERVL-MaLR	MLT1L
MLT1L_dup5717	-1.41404	3.75088e-05	0.00425558	LTR	ERVL-MaLR	MLT1L
MLT1L_dup5718	-1.46617	1.02448e-06	0.0002073	LTR	ERVL-MaLR	MLT1L
MLT1N2_dup1976	-2.02793	4.39133e-06	0.000700823	LTR	ERVL-MaLR	MLT1N2
MLT1N2_dup3735	-2.06895	0.000147783	0.0125437	LTR	ERVL-MaLR	MLT1N2
MLT2B1_dup1406	-7.31892	3.17896e-09	1.26393e-06	LTR	ERVL	MLT2B1
MLT2B2_dup2085	-1.55713	1.63471e-07	4.13934e-05	LTR	ERVL	MLT2B2
MLT2C1_dup2195	-2.09012	3.50634e-07	8.04691e-05	LTR	ERVL	MLT2C1
MSTB2_dup1081	-0.866609	0.00087454	0.0489672	LTR	ERVL-MaLR	MSTB2
MSTC_dup2921	-1.42736	0.000644058	0.0391842	LTR	ERVL-MaLR	MSTC
MSTD_dup2962	-1.02632	0.000381135	0.0267832	LTR	ERVL-MaLR	MSTD
MSTD_dup63	-4.56198	7.62929e-22	1.68684e-18	LTR	ERVL-MaLR	MSTD
MSTD_dup64	-5.86735	1.07454e-09	4.79842e-07	LTR	ERVL-MaLR	MSTD
THE1B_dup16193	-1.00906	5.57679e-06	0.000859484	LTR	ERVL-MaLR	THE1B
THE1B_dup16194	-1.02371	0.000154209	0.0129797	LTR	ERVL-MaLR	THE1B
THE1B_dup17574	-1.43952	3.05168e-06	0.000518603	LTR	ERVL-MaLR	THE1B
THE1B_dup19353	-6.90522	1.60124e-13	1.29602e-10	LTR	ERVL-MaLR	THE1B
THE1B_dup19673	-3.10648	9.60114e-11	4.97345e-08	LTR	ERVL-MaLR	THE1B
THE1B_dup2138	-1.34821	0.000739519	0.0431823	LTR	ERVL-MaLR	THE1B
THE1B_dup9586	-1.8186	0.000111976	0.0100106	LTR	ERVL-MaLR	THE1B
THE1B-int_dup1553	-1.15528	0.000663949	0.0399122	LTR	ERVL-MaLR	THE1B-int
THE1B-int_dup3237	-0.855226	7.56714e-05	0.00736809	LTR	ERVL-MaLR	THE1B-int
THE1D_dup6362	-1.34317	2.585e-05	0.00315387	LTR	ERVL-MaLR	THE1D

## Sheet: Enriched with SR1
label	log2FoldChange	pvalue	padj	class	family	sub_family
LTR104_Mam_dup385	1.61429	0.000167414	0.0138722	LTR	Gypsy	LTR104_Mam
LTR12C_dup785	0.806464	4.30299e-05	0.00467711	LTR	ERV1	LTR12C
LTR16A2_dup828	2.31988	0.000357655	0.0254888	LTR	ERVL	LTR16A2
LTR16B_dup256	0.558317	0.00023907	0.0184285	LTR	ERVL	LTR16B
LTR16B2_dup442	2.05812	4.60839e-07	0.000102886	LTR	ERVL	LTR16B2
LTR16C_dup1280	0.938372	3.44419e-05	0.00400281	LTR	ERVL	LTR16C
LTR17_dup186	1.33099	1.79391e-06	0.000330527	LTR	ERV1	LTR17
LTR17_dup85	0.794794	0.000259061	0.019711	LTR	ERV1	LTR17
LTR33_dup8499	1.65197	1.61206e-05	0.00209663	LTR	ERVL	LTR33
LTR37B_dup1611	1.50844	3.72607e-05	0.00423805	LTR	ERV1	LTR37B
LTR39_dup405	1.27035	7.97246e-07	0.000166523	LTR	ERV1	LTR39
LTR5_Hs_dup49	0.901898	3.19035e-05	0.00373485	LTR	ERVK	LTR5_Hs
LTR51_dup111	1.9099	3.16256e-08	9.58827e-06	LTR	ERV1	LTR51
LTR67B_dup1986	0.93278	2.4868e-07	5.94804e-05	LTR	ERVL	LTR67B
LTR78_dup1357	2.42355	0.000532898	0.0342851	LTR	ERV1	LTR78
LTR78_dup3389	1.59933	0.000426717	0.0291942	LTR	ERV1	LTR78
LTR7C_dup104	0.925974	0.000291765	0.0216971	LTR	ERV1	LTR7C
LTR8_dup2249	1.52503	6.20628e-06	0.000937676	LTR	ERV1	LTR8
LTR84a_dup237	1.28532	9.69002e-05	0.00894511	LTR	ERVL	LTR84a
LTR85b_dup655	0.753945	0.000135139	0.011684	LTR	Gypsy	LTR85b
LTR85b_dup656	0.702325	5.87936e-05	0.00594833	LTR	Gypsy	LTR85b
LTR9_dup323	1.12478	0.000639301	0.0390337	LTR	ERV1	LTR9
MamGypsy2-I_dup2232	0.758952	2.53576e-05	0.00310635	LTR	Gypsy	MamGypsy2-I
MamGypsy2-LTR_dup496	1.56246	0.000436316	0.0296941	LTR	Gypsy	MamGypsy2-LTR
MER21B_dup17	1.45421	0.000553232	0.0352001	LTR	ERVL	MER21B
MER39_dup1323	0.803562	0.000469637	0.031189	LTR	ERV1	MER39
MER39_dup2411	0.785168	0.000278481	0.0209498	LTR	ERV1	MER39
MER39_dup2921	1.36531	0.000360699	0.0256345	LTR	ERV1	MER39
MER4B-int_dup1363	1.31655	4.44353e-07	9.97056e-05	LTR	ERV1	MER4B-int
MER4D0_dup407	0.799802	3.35067e-05	0.00389912	LTR	ERV1	MER4D0
MER4D1_dup1122	0.979825	2.16291e-06	0.000385965	LTR	ERV1	MER4D1
MER54B_dup212	0.662002	0.000335805	0.0242173	LTR	ERVL	MER54B
MLT1-int_dup37	1.13433	9.42451e-06	0.00132868	LTR	ERVL-MaLR	MLT1-int
MLT1A0_dup15230	1.00357	2.0329e-06	0.000366371	LTR	ERVL-MaLR	MLT1A0
MLT1A0_dup3397	1.31336	0.000167849	0.0138956	LTR	ERVL-MaLR	MLT1A0
MLT1A0_dup506	1.22925	0.000132967	0.0115456	LTR	ERVL-MaLR	MLT1A0
MLT1B_dup11833	1.40471	0.000678648	0.0405198	LTR	ERVL-MaLR	MLT1B
MLT1B_dup16620	0.73681	0.000786655	0.0452685	LTR	ERVL-MaLR	MLT1B
MLT1B_dup17579	0.973828	0.000857034	0.0483153	LTR	ERVL-MaLR	MLT1B
MLT1B_dup17672	0.944837	0.000549784	0.0350728	LTR	ERVL-MaLR	MLT1B
MLT1B_dup5185	1.48975	3.1806e-07	7.39293e-05	LTR	ERVL-MaLR	MLT1B
MLT1B-int_dup75	0.958881	0.000443228	0.0300067	LTR	ERVL-MaLR	MLT1B-int
MLT1C_dup17280	2.41496	5.73261e-06	0.000876336	LTR	ERVL-MaLR	MLT1C
MLT1D_dup14444	0.669142	0.00062116	0.0382013	LTR	ERVL-MaLR	MLT1D
MLT1E3_dup80	1.30374	7.77168e-05	0.0075392	LTR	ERVL-MaLR	MLT1E3
MLT1F2_dup3991	1.64433	4.86373e-05	0.00516279	LTR	ERVL-MaLR	MLT1F2
MLT1G_dup2067	1.15163	9.1471e-06	0.00129586	LTR	ERVL-MaLR	MLT1G
MLT1G_dup2068	0.92545	0.000515045	0.0335591	LTR	ERVL-MaLR	MLT1G
MLT1H_dup5706	0.760777	0.000198157	0.0158266	LTR	ERVL-MaLR	MLT1H
MLT1H_dup8865	1.40967	8.14183e-05	0.00780196	LTR	ERVL-MaLR	MLT1H
MLT1H-int_dup108	1.13813	0.000238624	0.0184098	LTR	ERVL-MaLR	MLT1H-int
MLT1J_dup11858	0.828625	0.000859946	0.0484493	LTR	ERVL-MaLR	MLT1J
MLT1J-int_dup1054	1.54069	0.000405977	0.0281362	LTR	ERVL-MaLR	MLT1J-int
MLT1J-int_dup1056	1.36042	0.00041047	0.0283393	LTR	ERVL-MaLR	MLT1J-int
MLT1J1_dup1600	1.6749	1.408e-05	0.00187151	LTR	ERVL-MaLR	MLT1J1
MLT1K_dup15106	1.16231	8.44863e-05	0.00804492	LTR	ERVL-MaLR	MLT1K
MLT1K_dup15985	1.02101	0.00051793	0.0336565	LTR	ERVL-MaLR	MLT1K
MLT1K_dup1734	2.7013	0.000317961	0.0232447	LTR	ERVL-MaLR	MLT1K
MLT1K_dup882	0.756267	1.66846e-06	0.000313792	LTR	ERVL-MaLR	MLT1K
MLT1N2_dup2944	0.712932	0.000847225	0.0479113	LTR	ERVL-MaLR	MLT1N2
MLT1O_dup323	0.802146	0.000662767	0.0398941	LTR	ERVL-MaLR	MLT1O
MLT1O_dup950	1.69993	4.24039e-08	1.2521e-05	LTR	ERVL-MaLR	MLT1O
MLT2A2_dup3681	1.83413	1.75589e-06	0.000326175	LTR	ERVL	MLT2A2
MLT2B2_dup671	1.09569	0.000241841	0.0185789	LTR	ERVL	MLT2B2
MLT2B3_dup1643	0.714663	0.000434794	0.0296127	LTR	ERVL	MLT2B3
MLT2F_dup426	0.980077	0.000652741	0.0395341	LTR	ERVL	MLT2F
MSTA_dup4576	1.30876	0.000879428	0.0491802	LTR	ERVL-MaLR	MSTA
THE1B_dup8222	0.790757	0.000280125	0.0210561	LTR	ERVL-MaLR	THE1B
THE1D_dup12451	1.42564	9.77715e-06	0.0013737	LTR	ERVL-MaLR	THE1D
