# Supplementary material for: Aryl hydrocarbon receptor restrains tonic cytokine responses by inhibiting microbiota sensing in monocytes
Source: J Clin Invest. 2025 Oct 2;135(23):e189937. doi: 10.1172/JCI189937 (PMC12646677; doi:10.1172/JCI189937)
Supplement: Supplemental table 4 [file jci-135-189937-s027.xlsx]

## Sheet: Feuil1
Pan-tissue AhR activation			AhR activation in monocytes			Hallmark TNF signaling			Hallmark Interferon-alpha response
GENE	CORE ENRICHMENT		GENE	CORE ENRICHMENT		GENE	CORE ENRICHMENT		GENE	CORE ENRICHMENT
HSD17B4	No		PPP1R14B	No		TLR2	Yes		PSMB9	Yes
LYN	No		STAB1	No		EIF1	Yes		PSMB8	Yes
FOS	No		HK2	No		IRF1	Yes		PSME1	Yes
CYBB	No		CARD16	No		SAT1	Yes		B2M	Yes
ATP5ME	No		ABI3	No		KLF4	Yes		TXNIP	Yes
IRF8	No		C5AR2	No		BCL2A1	Yes		IRF1	Yes
TGFBI	No		FRY	No		STAT5A	Yes		PSME2	Yes
NDRG1	No		PHOSPHO1	No		IFNGR2	Yes		CD74	Yes
KDM1A	No		GAS7	No		SQSTM1	Yes		ISG15	Yes
BCL6	No		TMEM123	No		CFLAR	Yes		CNP	Yes
CDKN1A	No		MYOF	No		MCL1	Yes		OGFR	Yes
SH3KBP1	No		CMKLR1	No		FOS	Yes		IFITM2	Yes
GNA13	No		JARID2	No		NFKBIE	Yes		IFI30	Yes
NSDHL	No		WWC3	No		CD44	Yes		WARS1	Yes
JUP	No		SLC16A6	No		MAP2K3	Yes		UBE2L6	Yes
SORL1	No		HIPK2	No		FOSL2	Yes		CASP1	Yes
MYC	No		XYLT1	No		ZFP36	Yes		SLC25A28	Yes
THBS1	No		SERPINB10	No		PTPRE	Yes		IRF9	Yes
ID2	No		EEF1DP3	No		IFIH1	Yes		LY6E	Yes
IL1R2	No		THBS1	No		BTG1	Yes		PSMA3	Yes
PTGS2	No		ANGPTL6	No		IER3	Yes		IFIT3	Yes
NCOR2	No		CDT1	No		SOD2	Yes		IRF7	Yes
NRIP1	No		TNFRSF12A	No		MAP3K8	Yes		IFITM3	Yes
RARA	No		HES1	No		KYNU	Yes		IFIH1	Yes
IL1B	No		FCAR	No		BTG2	Yes		EPSTI1	Yes
ADM	No		KIAA0930	No		PDLIM5	Yes		UBA7	Yes
PIWIL2	No		NCF4	No		TAP1	Yes		PARP9	Yes
HES1	No		RCBTB2	No		MXD1	Yes		HLA-C	Yes
NEDD9	No		P2RY6	No		NFKBIA	Yes		PLSCR1	Yes
TIPARP	No		PA2G4P4	No		DENND5A	Yes		HELZ2	Yes
ARG2	No		NOTCH1	No		KLF10	Yes		LAP3	Yes
AHR	No		TIPARP	No		KDM6B	Yes		IFI44	Yes
EREG	No		FANCL	No		SLC2A6	Yes		SAMD9L	Yes
ATP5IF1	No		IPCEF1	No		TNF	Yes		TAP1	Yes
INSIG1	No		NFE2	No		BCL6	Yes		PARP12	Yes
ID1	No		INSIG1	No		KLF2	Yes		IFITM1	Yes
PLA2G4A	No		TNFAIP8L1	No		SLC16A6	Yes		DHX58	Yes
HLA-DRB4	No		PLA2G4A	No		CDKN1A	Yes		PARP14	Yes
PER1	No		TGM3	No		TNFAIP3	Yes		RNF31	Yes
PCK2	No		F2RL3	No		PTGER4	Yes		TENT5A	Yes
LPL	No		CLIC3	No		TANK	Yes		ELF1	Yes
FPR2	No		HS3ST1	No		RELB	Yes		STAT2	No
ATP6AP2	No		SLC23A2	No		SPHK1	Yes		EIF2AK2	No
TXNRD1	No		FAM20C	No		BHLHE40	Yes		TRIM26	No
HSPB2	No		NT5DC2	No		PHLDA2	Yes		BATF2	No
SLC3A2	No		SMIM4	No		MYC	Yes		IFI27	No
ATP12A	No		PDGFC	No		TNFAIP2	Yes		ADAR	No
GSTM1	No		EPB41L3	No		ID2	Yes		IFI44L	No
NR3C1	No		S1PR2	No		ICAM1	No		IRF2	No
F3	No		VEGFB	No		FOSB	No		CCRL2	No
POLK	No		KCNAB2	No		EHD1	No		OASL	No
SERPINB2	No		ZNF564	No		B4GALT5	No		ISG20	No
IKZF3	No		LDLR	No		PTGS2	No		CMPK2	No
IL2	No		LRG1	No		BIRC2	No		TRIM21	No
CD8A	No		NISCH	No		RNF19B	No		TRIM14	No
BCL11B	No		CD101	No		CCL2	No		GBP2	No
IGFBP1	No		NFXL1	No		PLEK	No		LGALS3BP	No
NFE2L2	No		EGR2	No		IL1B	No		IFI35	No
CCND1	No		DIRAS1	No		IL15RA	No		GBP4	No
SCARB1	No		KCNJ11	No		NFKB1	No		CD47	No
CD36	No		GLIS2	No		HES1	No		TDRD7	No
GATA3	No		P2RX5	No		CCRL2	No		TRIM25	No
FAS	No		BHLHE41	No		GCH1	No		IL15	No
BCL2	No		IGFLR1	No		TNFAIP6	No		DDX60	No
TH	No		ITGB7	No		IL18	No		MVB12A	No
PRDM1	No		BAIAP2	No		SIK1	No		SELL	No
NQO1	No		MMP25	No		ETS2	No		NCOA7	No
HMOX1	No		SUMO1P1	No		TNIP1	No		TRAFD1	No
CDK4	No		NAB2	No		NAMPT	No		NUB1	No
NANOG	No		SERPINB2	No		TIPARP	No		RIPK2	No
EPGN	No		SASH1	No		SGK1	No		GMPR	No
NPTX1	No		EVL	No		CCNL1	No		RSAD2	No
SMAD7	No		MUC1	No		ACKR3	No		CASP8	No
OVOL1	No		NIPAL1	No		F2RL1	No		PNPT1	No
CXCL2	No		HIC1	No		GADD45A	No		MX1	No
LTBP1	No		VRK2	No		VEGFA	No		SAMD9	No
FOXA1	No		SULT1B1	No		TRAF1	No		SP110	No
PDS5B	No		IL24	No		IER2	No		CMTR1	No
RFC3	No		ADORA3	No		CCL4	No		CXCL11	No
SLC7A5	No		SH3BP4	No		PANX1	No		BST2	No
STC2	No		CACNG6	No		RELA	No		IL7	No
CARD11	No		VGF	No		PER1	No		HERC6	No
AHRR	No		TRERF1	No		NR4A1	No		MOV10	No
KIT	No		CARD17	No		IL23A	No		TMEM140	No
NCOA2	Yes		NQO1	No		TNIP2	No		LAMP3	No
IL6	Yes		MAFF	No		KLF6	No		TRIM5	No
RSPO3	Yes		ADAM28	No		PHLDA1	No		NMI	No
FAT1	Yes		TPRA1	No		ATP2B1	No		LPAR6	No
HIF1A	Yes		CFAP73	No		LDLR	No		IL4R	No
VAV3	Yes		IRX5	No		PDE4B	No		PROCR	No
SMAD3	Yes		NPAS1	No		EGR2	No		IFIT2	No
PCK1	Yes		PMP22	No		LIF	No		C1S	No
BLNK	Yes		PLIN4	No		RIPK2	No		CSF1	No
GHR	Yes		AACSP1	No		TGIF1	No
CYP1B1	Yes		CDC25B	No		IL6ST	No
TGM1	Yes		HGFAC	No		NINJ1	No
AMIGO2	Yes		TLR9	No		F3	No
NR1H3	Yes		PTGFRN	No		GADD45B	No
CAV1	Yes		LACC1	No		CD83	No
DLX3	Yes		LRRN3	No		SERPINB2	No
CYP3A4	Yes		S100A3	No		CD69	No
ABCG2	Yes		LILRP2	No		NFKB2	No
FBXO32	Yes		PDGFB	No		CCN1	No
NOS1	Yes		EPGN	No		NFE2L2	No
ALDH3A1	Yes		SEMA6B	No		LITAF	No
PPARGC1A	Yes		PFKFB4	No		CCND1	No
SPRR2D	Yes		HPGD	No		DUSP2	No
FGFR2	Yes		C17orf67	No		PLAUR	No
ABCC4	Yes		CCNE2	No		ABCA1	No
ESR1	Yes		CCDC102B	No		SOCS3	No
PAX5	Yes		ADAMDEC1	No		ZBTB10	No
CYP1A1	Yes		ABHD12	No		ZC3H12A	No
JAG1	Yes		CD226	No		CXCL11	No
KMO	Yes		CAMKK1	No		BIRC3	No
PDE2A	Yes		TMEM45B	No		MAFF	No
NOS3	Yes		LHX4	No		CCL20	No
BRCA1	Yes		RUNX3	No		CLCF1	No
TJP1	Yes		E2F2	No		SLC2A3	No
XDH	Yes		P2RY11	No		PLAU	No
CFTR	Yes		PDPN	No		PFKFB3	No
LIFR	Yes		SERPINF1	No		SERPINB8	No
SCIN	Yes		DAGLA	No		BCL3	No
DUOX2	Yes		GNGT2	No		CXCL1	No
NR1H4	Yes		DDIT4L	Yes		DUSP4	No
LHCGR	Yes		GPR160	Yes		GFPT2	No
MID1	Yes		ADGRG2	Yes		PNRC1	No
UGT1A6	Yes		RAB7B	Yes		DNAJB4	No
AREG	Yes		HERC2P10	Yes		CXCL2	No
SOCS2	Yes		AHRR	Yes		DUSP5	No
CYP2B6	Yes		KIT	Yes		NFAT5	No
KIAA1549	Yes		FCRLB	Yes		CXCL3	No
EGFR	Yes		FCGR2B	Yes		PLK2	No
IGF2	Yes		FAH	Yes		MSC	No
AQP3	Yes		TMIGD3	Yes		TUBB2A	No
DKK3	Yes		TRPC2	Yes		CD80	No
PIWIL1	Yes		COL23A1	Yes		OLR1	No
ACTA2	Yes		RARG	Yes		BTG3	No
CCL5	Yes		SLC44A1	Yes		GEM	No
MSI2	Yes		OR2W3	Yes		IL6	No
CYP19A1	Yes		L1CAM	Yes		SMAD3	No
GFI1	Yes		STOX2	Yes		TNFAIP8	No
EBF1	Yes		HPD	Yes		LAMB3	No
PHGDH	Yes		CYP1B1	Yes		B4GALT1	No
REL	Yes		RGS12	Yes		EFNA1	No
SOS1	Yes		CRISPLD2	Yes		CXCL6	No
PNPLA7	Yes		ALPK2	Yes		TRIP10	No
ZIC3	Yes		CLCN4	Yes		TNFRSF9	No
CD3E	Yes		CD109	Yes		SPSB1	No
CYP2E1	Yes		DHCR24	Yes		IL7R	No
LEPR	Yes		ZNF704	Yes		SDC4	No
			GPR68	Yes		DRAM1	No
			MSMO1	Yes		JAG1	No
			RTN4RL2	Yes		PLPP3	No
			PROC	Yes		RCAN1	No
			IL19	Yes		INHBA	No
			CREB3L1	Yes		HBEGF	No
			LPAR6	Yes		TRIB1	No
			MYO16	Yes		PMEPA1	No
			ARHGAP6	Yes		NR4A3	No
			ZNF395	Yes		AREG	No
			MROH8	Yes		ATF3	No
			ABCG2	Yes		IFIT2	No
			CASP1P2	Yes		ICOSLG	No
			PSCA	Yes		TNC	No
			SEMA4C	Yes		CSF1	No
			GFRA2	Yes		FOSL1	No
			FARP1	Yes		EGR3	No
			MET	Yes		CCL5	No
			ABCC4	Yes		TSC22D1	No
			A4GALT	Yes		REL	No
			ABCB6	Yes		NR4A2	No
			PNOC	Yes
			ARHGEF17	Yes
			FABP3	Yes
			IGSF10	Yes
			PDLIM4	Yes
			CHRD	Yes
			TCHH	Yes
			ATP9A	Yes
			EVC	Yes
			CABLES1	Yes
			SRRM3	Yes
			SSPN	Yes
			HBEGF	Yes
			PDZD7	Yes
			GAD1	Yes
			ARMC9	Yes
			SEZ6	Yes
			KIR3DL2	Yes
			SYT6	Yes
			MYOM1	Yes
			LRP5	Yes
			TGM5	Yes
			LIMS2	Yes
			MCM2	Yes
			YPEL4	Yes
			RCVRN	Yes
			HR	Yes
			TNS4	Yes
			CORIN	Yes
			ASB2	Yes
			LEKR1	Yes
			APOL4	Yes
			TMEM97	Yes
			SHB	Yes
			LRRC31	Yes
			OSBPL10	Yes
			CARD10	Yes
			PHLDB1	Yes
			KIR2DL1	Yes
			ABCB4	Yes
			TCAF2	Yes
			PLIN5	Yes
			GADL1	Yes
			ANTXR1	Yes
			BNC2	Yes
			ASIC1	Yes
			AIFM2	Yes
			EMP2	Yes
			TNFSF14	Yes
			DGKE	Yes
			KIR2DS4	Yes
			TSPAN15	Yes
			RASAL1	Yes
			LY6K	Yes
			ITGA11	Yes
			IGF1	Yes
			ADAMTS7	Yes
			KIAA1671	Yes
			EDC3	Yes
			ELFN1	Yes
			GNB3	Yes
			SLC38A5	Yes
			PCDH9	Yes
			KIR2DL4	Yes
			MN1	Yes
			ARL4C	Yes
			CTTNBP2	Yes
