# Supplementary material for: Aryl hydrocarbon receptor restrains tonic cytokine responses by inhibiting microbiota sensing in monocytes
Source: J Clin Invest. 2025 Oct 2;135(23):e189937. doi: 10.1172/JCI189937 (PMC12646677; doi:10.1172/JCI189937)
Supplement: Supporting data values [file jci-135-189937-s028.xlsx]

## Sheet: Fig1D
T cells			Ly6C+ monocytes			CD43+ monocytes
WT	KO		WT	KO		WT	KO
2251	3527		103	385		594	1255
1574	3232		108	396		322	1414
2531	3737		88.1	169		438	972
2323	2307		33.1	67.4		341	1325
1594	4181		30.3	264		296	1601
1509	4055		21.4	247		366	1627
1931	2452		40	110		279	950
1662			16.1			309

## Sheet: Fig1E
B cells			T cells			CD43+ monocytes
WT	KO		WT	KO		WT	KO
766	967		1814	1698		535	676
668	750		1337	1842		222	1075
622	948		1475	2062		340	752
658	734		1810	1795		484	1256
422	1384		1123	1706		244	1354
520	1046		1353	2144		379	974
466	522		1169	1157		304	775
477			1179			374

## Sheet: Fig1F
B cells			T cells			monocytes
WT	KO		WT	KO		WT	KO
1476	1622		1528	1614		353	706
1271	1514		1400	1562		263	604
1187	1495		1362	1861		363	490
1444	1693		1893	2024		347	544
1032	2045		1577	2018		234	533
1190	1913		1560	2454		194	512
1166	1432		1741	1623		264	374
1214			1640			281

## Sheet: Fig1G
TNF			CCL2
WT	KO		WT	KO
14.0287	75.8319		9.6	189.23
21.4298	40.517		67.35	130.36
11.2424	28.8505		75.73	73.48
12.293	28.8236		37.63	129.47
15.1829	41.822		27.33	92.53
9.07499	13.5027		13.76	119.27

## Sheet: Fig2A
Isg15			Mx1			Cxcl9			Cxcl10			Ifnb1
WT	KO		WT	KO		WT	KO		WT	KO		WT	KO
0.0886952	0.734584		0.062717	0.198196		0.00394708	0.0150405		0.0180107	0.138216		9.28e-05	0.00115732
0.129857	0.503478		0.113047	0.153893		0.00806002	0.014885		0.0488669	0.132127		0.00019899	0.00053432
0.31864	0.426317		0.105112	0.179244		0.00666121	0.0128686		0.0638133	0.135842		0.00016332	0.00080429
0.122428	0.304603		0.0836205	0.123707		0.00464534	0.0100616		0.0272047	0.0810525		0.00016791	0.00055509
0.102238	0.373712		0.0883884	0.146604		0.00263132	0.0128686		0.0127797	0.124137		0.00078774	0.0007662
0.135842	0.262429		0.098073	0.136787		0.00467765	0.00728932		0.0328036	0.0612138		0.00012993	0.00055701
0.213159	0.257921		0.15283	0.109956		0.0078125	0.00701666		0.0612138	0.0705603		0.00022156	0.00174205

## Sheet: Fig2B
T cells			Ly6C+ monocytes			CD43+ monocytes
WT	KO		WT	KO		WT	KO
1939	4543		67.9	438		266	1401
2818	4176		58.3	382		196	1922
3432	3372		177	240		1362	2535
2218	2909		132	224		1136	2204
1533	3924		75.3	281		409	3366
2201	2317		113	165		1019	2017
2270	2776		89.2	194		506	2052

## Sheet: Fig2C
B cells			T cells			CD43+ monocytes
WT	KO		WT	KO		WT	KO
400	855		1452	2202		285	1145
601	1169		1558	2040		87	998
604	1145		1884	2053		954	1665
670	1239		1849	2121		735	1145
636	1298		1309	3042		238	1356
966	1805		2207	2275		612	995
800	1748		1973	2264		376	1275

## Sheet: Fig2D
TNF			IL6			CCL2			CXCL9
WT	KO		WT	KO		WT	KO		WT	KO
5.92158	6.25604		0.32287	6.87164		35.7	69.62		61.96	91.91
4.3222	16.9306		0.11631	3.28101		40.77	76.06		48.12	162.03
5.31328	9.40362		0.83427	0.78784		46.4	46.65		58.9	84.68
4.94078	8.94233		0	21.8899		39.12	48.36		56.64	73.47
7.62358	15.1267		7.06287	9.99951		36.14	71.42		60.92	63.78
12.4028	53.6829		2.80716	85.5681		49	52.65		76.77	131.22

## Sheet: Fig3A
Ahr
WT	KO
0.0026041	0.00244096
0.00170226	0.00328096
0.00135734	0.00170423
0.00233343	0.00248938
Ahrr		WT					KO
medium	0.00526263	0.00493295	0.00370837	0.00596884		0.00449229	0.00477042	0.00452876	0.00309681
FICZ	0.0246603	0.0228499	0.0212214	0.037638		0.017277	0.0230355	0.0175385	0.0210019

## Sheet: Fig3B
Cyp1b1	WT							KO
medium	0.048263	0.0394612	0.028615	0.048139	0.0269153	0.031853		0.05234	0.04677	0.038769	0.041765	0.028421	0.027415
FICZ	0.547147	0.787308	0.580825	0.332171	0.436786	0.300409		0.0567199	0.0597466	0.11344	0.020193	0.058924	0.0158981
Ahrr	WT							KO
medium	0.001971	0.000603	0.000681	0.001172	0.001301	0.001239		0.000608	0.001032	0.000593	0.000862	0.001568	0.002339
FICZ	0.0638133	0.0601622	0.0282996	0.0192366	0.00951883	0.0121323		0.00342424	0.00343613	0.00621513	0.00239626	0.000158855	0.00229069

[truncated: 30 more sheets: Fig3C, Fig3D, Fig3E, Fig3F, Fig3G, Fig3H, Fig3I, Fig3K, Fig3L, Fig4B, Fig4C, Fig4D, Fig5D, Fig5E, Fig5F, Fig5G, Fig6A, Fig6B, FigS1A, FigS1D …]
